# Supplementary material for: Molecular diversity of Giardia duodenalis in children under 5 years from the Manhiça district, Southern Mozambique enrolled in a matched case-control study on the aetiology of diarrhoea
Source: PLoS Negl Trop Dis. 2021 Jan 19;15(1):e0008987. doi: 10.1371/journal.pntd.0008987 (PMC7846004; doi:10.1371/journal.pntd.0008987)
Supplement: S2 Table — Provided information for each sample includes unique identifiers, age group, study year and study groups. (XLSX) [file pntd.0008987.s002.xlsx]

## Sheet: S2_Table
Diarrheal	Age group	Study Year	Study	Specimen ID	GDH	BG	TPI	Genotype
Controls	12-23 months	1	MSD	300821	AII	AIII	AII	AII/AIII
Controls	0-11 months	1	MSD	300370	BIII/BIV	B	BIII	BIII
Controls	0-11 months	1	MSD	300424	BIII	B	BIII	BIII
Controls	24-59 months	1	MSD	300334	BIII	B	BIII	BIII
Controls	0-11 months	1	MSD	300418	BIII/BIV	B	BIV	BIII/BIV
Cases	0-11 months	1	MSD	300257	BIV	B	BIII	BIII/BIV
Controls	12-23 months	1	MSD	300193	BIII/BIV	B	BIII	BIII/BIV
Controls	12-23 months	1	MSD	300553	BIII/BIV	B	BIII	BIII/BIV
Controls	12-23 months	1	MSD	300827	BIV	B	BIII/BIV	BIII/BIV
Cases	12-23 months	1	MSD	300607	BIII/BIV	B	BIII	BIII/BIV
Cases	12-23 months	1	MSD	300253	BIV	B	BIII	BIII/BIV
Cases	12-23 months	1	MSD	300735	BIII/BIV	B	BIII	BIII/BIV
Cases	12-23 months	1	MSD	300111	BIII/BIV	B	BIII	BIII/BIV
Cases	12-23 months	1	MSD	300767	BIII/BIV	B	BIII/BIV	BIII/BIV
Controls	24-59 months	1	MSD	300894	BIII/BIV	B	BIII	BIII/BIV
Cases	24-59 months	1	MSD	300225	BIII/BIV	B	BIII	BIII/BIV
Controls	12-23 months	2	MSD	302214	AII	AII	AII	AII
Controls	24-59 months	2	MSD	302787	AII	AIII	AII	AII/AIII
Controls	0-11 months	2	MSD	302494	BIII	B	BIII	BIII
Controls	0-11 months	2	MSD	302539	BIII/BIV	B	BIII	BIII/BIV
Controls	0-11 months	2	MSD	302342	BIV	B	BIII	BIII/BIV
Controls	0-11 months	2	MSD	302584	BIII/BIV	B	BIII/BIV	BIII/BIV
Cases	12-23 months	2	MSD	302515	BIV	B	BIII	BIII/BIV
Cases	12-23 months	2	MSD	302057	BIII/BIV	B	BIII	BIII/BIV
Controls	24-59 months	2	MSD	302708	BIII/BIV	B	BIII	BIII/BIV
Cases	24-59 months	2	MSD	302657	BIII/BIV	B	BIII/BIV	BIII/BIV
Cases	24-59 months	2	MSD	302056	BIII/BIV	B	BIII/BIV	BIII/BIV
Cases	24-59 months	2	MSD	302551	BIII/BIV	B	BIII	BIII/BIV
Controls	0-11 months	3	MSD	302950	AII	AIII	AII	AII/AIII
Controls	12-23 months	3	MSD	303033	AII	AIII	AII	AII/AIII
Controls	0-11 months	3	MSD	303211	BIV	B	BIII	BIII/BIV
Controls	0-11 months	3	MSD	303187	BIII/BIV	B	BIII	BIII/BIV
Controls	0-11 months	3	MSD	303210	BIII/BIV	B	BIII	BIII/BIV
Controls	0-11 months	3	MSD	302941	BIII/BIV	B	BIII/BIV	BIII/BIV
Controls	0-11 months	3	MSD	303194	BIII/BIV	B	BIV	BIII/BIV
Controls	12-23 months	3	MSD	302154	BIV	B	BIII	BIII/BIV
Controls	12-23 months	3	MSD	303243	BIV	B	BIII	BIII/BIV
Controls	12-23 months	3	MSD	303268	BIII/BIV	B	BIII/BIV	BIII/BIV
Controls	12-23 months	3	MSD	302845	BIII/BIV	B	BIII/BIV	BIII/BIV
Controls	12-23 months	3	MSD	302829	BIV	B	BIII	BIII/BIV
Controls	12-23 months	3	MSD	303274	BIV	B	BIII/BIV	BIII/BIV
Controls	12-23 months	3	MSD	302938	BIV	B	BIII/BIV	BIII/BIV
Controls	12-23 months	3	MSD	302276	BIII/BIV	B	BIII	BIII/BIV
Controls	12-23 months	3	MSD	302862	BIII/BIV	B	BIII	BIII/BIV
Cases	12-23 months	3	MSD	302922	BIII/BIV	B	BIII	BIII/BIV
Cases	12-23 months	3	MSD	303255	BIII/BIV	B	BIII	BIII/BIV
Controls	24-59 months	3	MSD	302875	BIII/BIV	B	BIII	BIII/BIV
Controls	24-59 months	3	MSD	302863	BIII/BIV	B	BIII/BIV	BIII/BIV
Controls	24-59 months	3	MSD	302868	BIII/BIV	B	BIII/BIV	BIII/BIV
Cases	24-59 months	3	MSD	303075	BIII	B	BIV	BIII/BIV
Controls	24-59 months	3	MSD	302876	BIV	B	BIII	BIII/BIV
Controls	24-59 months	4	MSD	303523	AII	AII	AII	AII
Controls	24-59 months	4	MSD	303432	BIII	B	BIII	BIII
Controls	0-11 months	4	MSD	303532	BIII/BIV	B	BIII	BIII/BIV
Controls	0-11 months	4	MSD	303533	BIII/BIV	B	BIII	BIII/BIV
Controls	0-11 months	4	MSD	303392	BIII/BIV	B	BIII	BIII/BIV
Cases	0-11 months	4	MSD	303221	BIII/BIV	B	BIII/BIV	BIII/BIV
Cases	12-23 months	4	MSD	303504	BIII/BIV	B	BIII	BIII/BIV
Cases	12-23 months	4	MSD	303404	BIV	B	BIII/BIV	BIII/BIV
Controls	24-59 months	4	MSD	303501	BIII/BIV	B	BIII/BIV	BIII/BIV
Controls	24-59 months	4	MSD	303429	BIII/BIV	B	BIII	BIII/BIV
Controls	24-59 months	4	MSD	303445	BIV	B	BIV	BIV
Controls	24-59 months	5	MSD	310064	AII	AII	AII	AII
Cases	24-59 months	5	LSD	320292	AII	AIII	AII	AII
Cases	0-11 months	5	LSD	320532	BIII	B	BIII/BIV	BIII/BIV
Controls	12-23 months	5	LSD	320731	BIII	B	BIII/BIV	BIII/BIV
Controls	24-59 months	5	MSD	310577	BIII	B	BIII	BIII
Cases	24-59 months	5	LSD	320908	BIII	B	BIII	BIII
Controls	0-11 months	5	MSD	310265	BIII/BIV	B	BIV	BIII/BIV
Controls	0-11 months	5	MSD	310571	BIII/BIV	B	BIII	BIII/BIV
Controls	0-11 months	5	LSD	320799	BIII/BIV	B	BIV	BIII/BIV
Controls	0-11 months	5	MSD	310454	B	B	BIII/BIV	BIII/BIV
Controls	0-11 months	5	LSD	320865	BIV	B	BIII	BIII/BIV
Controls	0-11 months	5	MSD	310483	BIII/BIV	B	BIII/BIV	BIII/BIV
Controls	0-11 months	5	MSD	310225	BIII/BIV	B	BIII	BIII/BIV
Controls	12-23 months	5	MSD	310549	BIII	B	BIII/BIV	BIII/BIV
Controls	12-23 months	5	LSD	320022	BIII/BIV	B	BIII/BIV	BIII/BIV
Controls	12-23 months	5	LSD	320132	BIV	B	BIII	BIII/BIV
Controls	12-23 months	5	LSD	320421	BIII/BIV	B	BIII/BIV	BIII/BIV
Controls	12-23 months	5	MSD	310436	BIII/BIV	B	BIII	BIII/BIV
Controls	12-23 months	5	MSD	310463	BIII/BIV	B	BIII	BIII/BIV
Controls	12-23 months	5	MSD	310255	BIII/BIV	B	BIII	BIII/BIV
Cases	12-23 months	5	MSD	310242	BIII/BIV	B	BIII/BIV	BIII/BIV
Cases	12-23 months	5	LSD	320086	BIII/BIV	B	BIII	BIII/BIV
Cases	12-23 months	5	LSD	320645	BIII/BIV	B	BIII	BIII/BIV
Cases	12-23 months	5	LSD	320668	BIV	B	BIII	BIII/BIV
Cases	12-23 months	5	LSD	320092	BIII/BIV	B	BIII	BIII/BIV
Controls	24-59 months	5	MSD	310047	BIII/BIV	B	BIII	BIII/BIV
Controls	24-59 months	5	MSD	310135	BIV	B	BIII	BIII/BIV
Controls	24-59 months	5	MSD	310046	BIII/BIV	B	BIII	BIII/BIV
Controls	24-59 months	5	LSD	320624	BIII/BIV	B	BIII	BIII/BIV
Controls	24-59 months	5	MSD	310446	BIV	B	BIII	BIII/BIV
Controls	24-59 months	5	MSD	310327	BIII/BIV	B	BIII/BIV	BIII/BIV
Cases	24-59 months	5	LSD	320776	BIV	B	BIII	BIII/BIV
Cases	24-59 months	5	LSD	320145	BIII/BIV	B	BIII/BIV	BIII/BIV
Cases	24-59 months	5	LSD	320618	BIII/BIV	B	BIII/BIV	BIII/BIV
Cases	24-59 months	5	LSD	320523	BIV	B	BIII	BIII/BIV
Cases	24-59 months	5	LSD	320060	BIII/BIV	B	BIII/BIV	BIII/BIV
Cases	24-59 months	5	LSD	320535	BIII/BIV	B	BIII/BIV	BIII/BIV
Cases	24-59 months	5	LSD	320519	BIII/BIV	B	BIII	BIII/BIV
Cases	24-59 months	5	LSD	320425	BIII/BIV	B	BIII	BIII/BIV
Cases	24-59 months	5	LSD	320885	BIV	B	BIII	BIII/BIV
Cases	24-59 months	5	LSD	320841	BIII/BIV	B	BIII/BIV	BIII/BIV
Cases	24-59 months	5	MSD	310058	BIII/BIV	B	BIII	BIII/BIV
Cases	24-59 months	5	LSD	320328	BIII/BIV	B	BIV	BIII/BIV
Cases	24-59 months	5	LSD	320702	BIII/BIV	B	BIII/BIV	BIII/BIV
Cases	24-59 months	5	LSD	320820	BIII/BIV	B	BIII	BIII/BIV
Cases	12-23 months	5	LSD	320684	BIV	B	BIV	BIV
