# Supplementary material for: Molecular diversity of Giardia duodenalis in children under 5 years from the Manhiça district, Southern Mozambique enrolled in a matched case-control study on the aetiology of diarrhoea
Source: PLoS Negl Trop Dis. 2021 Jan 19;15(1):e0008987. doi: 10.1371/journal.pntd.0008987 (PMC7846004; doi:10.1371/journal.pntd.0008987)
Supplement: S3 Table — Single Nucleotide Polymorphisms (SNPs) inducing amino acid substitutions are highlighted in red indicating the amino acid change. Nucleotide position / sites at reference sequences with SNPs are also presented, with hotspots for SNPs shaded in yellow. GenBank accession numbers are provided. (XLSX) [file pntd.0008987.s003.xlsx]

## Sheet: S3A Table
Assemblage	Sub-assemblage	Isolates No.	Reference sequence	Stretch	Single Nucleotide Polymorphisms	Amino acid change	Isolate Id.	Seq. Number	GenBank ID
A	AI	1	L40509	76‒432	A238R	If G, pN80D	320384	Seq1	MT292375
	AII	19	L40510	64‒491	None	No	302950	Seq2	MT292376														Nucleotide at position of reference sequence AF069059 (BIII)
											C39	C64	C69	C84	C87	C99	C123	T147	C149	G150	T159	T178	C185	T186	C204	T219	C222	T237	C258	C264	T276	C282	G306	C309	A324	C330	C336	C351	G354	G372	G390	C396	G402
B	BIII	1	AF069059	32‒373	C39T, C87T, T147C, G150A, C309T	No	320574	Seq3	MT292377		T	‒	‒	‒	T	‒	‒	C	‒	A	‒	‒	‒	‒	‒	‒	‒	‒	‒	‒	‒	‒	‒	T	‒	‒	‒	‒	‒	‒	‒	‒	‒
		1	AF069059	33‒395	C39T, G150A	No	320731	Seq4	MT292378		T	‒	‒	‒	‒	‒	‒	‒	‒	A	‒	‒	‒	‒	‒	‒	‒	‒	‒	‒	‒	‒	‒	‒	‒	‒	‒	‒	‒	‒	‒	‒	‒
		1	AF069059	31‒460	C39T, T178Y , C204T, C309T	If C, pF60L	320863	Seq5	MT292379		T	‒	‒	‒	‒	‒	‒	‒	‒	‒	‒	Y	‒	‒	T	‒	‒	‒	‒	‒	‒	‒	‒	T	‒	‒	‒	‒	‒	‒	‒	‒	‒
		1	AF069059	40‒393	C64Y, C69Y, C99T, T147Y, G150R, T186Y, C309Y	If T, pL22F	303075	Seq6	MT292380		‒	Y	Y	‒	‒	T	‒	Y	‒	R	‒	‒	‒	Y	‒	‒	‒	‒	‒	‒	‒	‒	‒	Y	‒	‒	‒	‒	‒	‒	‒	‒	‒
		1	AF069059	40‒455	C84Y, C99T, C149S, C204T, C309T, G372A	If G, pP50R	310089	Seq7	MT292381		‒	‒	‒	Y	‒	T	‒	‒	S	‒	‒	‒	‒	‒	T	‒	‒	‒	‒	‒	‒	‒	‒	T	‒	‒	‒	‒	‒	A	‒	‒	‒
		1	AF069059	40‒395	C87Y, C123Y, T147Y, G150R, T159Y, C222Y, C264Y, C309T, C336Y	No	320231	Seq8	MT292382		‒	‒	‒	‒	Y	‒	Y	Y	‒	R	Y	‒	‒	‒	‒	‒	Y	‒	‒	Y	‒	‒	‒	T	‒	‒	Y	‒	‒	‒	‒	‒	‒
		1	AF069059	40‒455	C87T, T147C, G150A, C222T, C309T, G390R, G402A	No	320692	Seq9	MT292383		‒	‒	‒	‒	T	‒	‒	C	‒	A	‒	‒	‒	‒	‒	‒	T	‒	‒	‒	‒	‒	‒	T	‒	‒	‒	‒	‒	‒	R	‒	A
		1	AF069059	40‒455	C87Y, T147Y, G150R, C309Y, C330Y, G402R	No	310577	Seq10	MT292384		‒	‒	‒	‒	Y	‒	‒	Y	‒	R	‒	‒	‒	‒	‒	‒	‒	‒	‒	‒	‒	‒	‒	Y	‒	Y	‒	‒	‒	‒	‒	‒	R
		1	AF069059	40‒455	C87T, C309T	No	302589	Seq11	MT292385		‒	‒	‒	‒	T	‒	‒	‒	‒	‒	‒	‒	‒	‒	‒	‒	‒	‒	‒	‒	‒	‒	‒	T	‒	‒	‒	‒	‒	‒	‒	‒	‒
		1	AF069059	40‒455	C99Y, C123Y, T147Y, G150R, C204Y, C264Y, T276Y, C309T, C336Y, G372R	No	300424	Seq12	MT292386		‒	‒	‒	‒	‒	Y	Y	Y	‒	R	‒	‒	‒	‒	Y	‒	‒	‒	‒	Y	Y	‒	‒	T	‒	‒	Y	‒	‒	R	‒	‒	‒
		1	AF069059	40‒455	C99T, T147C, G150R, T219Y, T237Y, C309Y, C336Y, C396Y	No	303432	Seq13	MT292387		‒	‒	‒	‒	‒	T	‒	C	‒	R	‒	‒	‒	‒	‒	Y	‒	Y	‒	‒	‒	‒	‒	Y	‒	‒	Y	‒	‒	‒	‒	Y	‒
		1	AF069059	40‒455	C99T, T147C, G150A, C282T, C309T	No	302494	Seq14	MT292388		‒	‒	‒	‒	‒	T	‒	C	‒	A	‒	‒	‒	‒	‒	‒	‒	‒	‒	‒	‒	T	‒	T	‒	‒	‒	‒	‒	‒	‒	‒	‒
		1	AF069059	91‒450	C99T, T147C, G150A, C309T, C336Y	No	310303	Seq15	MT292389		‒	‒	‒	‒	‒	T	‒	C	‒	A	‒	‒	‒	‒	‒	‒	‒	‒	‒	‒	‒	‒	‒	T	‒	‒	Y	‒	‒	‒	‒	‒	‒
		1	AF069059	46‒381	C99T , T147C, C185A	pP62H	320532	Seq16	MT292390		‒	‒	‒	‒	‒	T	‒	C	‒	‒	‒	‒	A	‒	‒	‒	‒	‒	‒	‒	‒	‒	‒	‒	‒	‒	‒	‒	‒	‒	‒	‒	‒
		1	AF069059	40‒455	C99T, T147C, C222T, C309T	No	302612	Seq17	MT292391		‒	‒	‒	‒	‒	T	‒	C	‒	‒	‒	‒	‒	‒	‒	‒	T	‒	‒	‒	‒	‒	‒	T	‒	‒	‒	‒	‒	‒	‒	‒	‒
		1	AF069059	40‒393	T147C, G150A, C204T, A324G, C351T	No	303430	Seq18	MT292392		‒	‒	‒	‒	‒	‒	‒	C	‒	A	‒	‒	‒	‒	T	‒	‒	‒	‒	‒	‒	‒	‒	‒	G	‒	‒	T	‒	‒	‒	‒	‒
		1	AF069059	100‒450	T147C, G150A, T219C	No	300334	Seq19	MT292393		‒	‒	‒	‒	‒	‒	‒	C	‒	A	‒	‒	‒	‒	‒	C	‒	‒	‒	‒	‒	‒	‒	‒	‒	‒	‒	‒	‒	‒	‒	‒	‒
		1	AF069059	65‒396	T147C, T237C, C336T	No	320908	Seq20	MT292394		‒	‒	‒	‒	‒	‒	‒	C	‒	‒	‒	‒	‒	‒	‒	‒	‒	C	‒	‒	‒	‒	‒	‒	‒	‒	T	‒	‒	‒	‒	‒	‒
		1	AF069059	87‒455	T147Y, C309T	No	310542	Seq21	MT292395		‒	‒	‒	‒	‒	‒	‒	Y	‒	‒	‒	‒	‒	‒	‒	‒	‒	‒	‒	‒	‒	‒	‒	T	‒	‒	‒	‒	‒	‒	‒	‒	‒
		1	AF069059	40‒455	T219C, G306A	No	320201	Seq22	MT292396		‒	‒	‒	‒	‒	‒	‒	‒	‒	‒	‒	‒	‒	‒	‒	C	‒	‒	‒	‒	‒	‒	A	‒	‒	‒	‒	‒	‒	‒	‒	‒	‒
		1	AF069059	40‒407	T237C, C309T, G354A	No	302918	Seq23	MT292397		‒	‒	‒	‒	‒	‒	‒	‒	‒	‒	‒	‒	‒	‒	‒	‒	‒	C	‒	‒	‒	‒	‒	T	‒	‒	‒	‒	A	‒	‒	‒	‒
		1	AF069059	40‒407	C258A, C309T	No	320030	Seq24	MT292398		‒	‒	‒	‒	‒	‒	‒	‒	‒	‒	‒	‒	‒	‒	‒	‒	‒	‒	A	‒	‒	‒	‒	T	‒	‒	‒	‒	‒	‒	‒	‒	‒
		1	AF069059	40‒389	C309T	No	320690	Seq25	MT292399		‒	‒	‒	‒	‒	‒	‒	‒	‒	‒	‒	‒	‒	‒	‒	‒	‒	‒	‒	‒	‒	‒	‒	T	‒	‒	‒	‒	‒	‒	‒	‒	‒
		2	AF069059	40‒455	C309T, C336T	No	300820	Seq26	MT292400		‒	‒	‒	‒	‒	‒	‒	‒	‒	‒	‒	‒	‒	‒	‒	‒	‒	‒	‒	‒	‒	‒	‒	T	‒	‒	T	‒	‒	‒	‒	‒	‒
	Total	25
	Unknown	1			Poor quality sequence		303524
	Unknown	1			Poor quality sequence		310454

## Sheet: S3B Table
Assemblage	Sub-assemblage	Isolates No.	Reference sequence	Stretch	Single Nucleotide Polymorphisms	Amino acid change	Isolate Id.	Seq. Number	GenBank ID																								Nucleotide at position of reference sequence L40508 (BIV)
											C90	A91	G93	C105	T115	C123	C132	T135	G156	C160	C170	T183	G186	T192	T219	T222	C228	G231	G234	G235	G243	C255	C258	C273	C279	G294	T297	C303	C306	T309	C327	C330	T336	C345	T366	C372	T387	G394	C396
B	BIV	4	L40508	76‒491	None	No	300257	Seq27	MT292401		‒	‒	‒	‒	‒	‒	‒	‒	‒	‒	‒	‒	‒	‒	‒	‒	‒	‒	‒	‒	‒	‒	‒	‒	‒	‒	‒	‒	‒	‒	‒	‒	‒	‒	‒	‒	‒	‒	‒
		1	L40508	76‒496	C90Y, T183C, G186A, C255T, T387C, T462C	No	310446	Seq28	MT292402		Y	‒	‒	‒	‒	‒	‒	‒	‒	‒	‒	C	A	‒	‒	‒	‒	‒	‒	‒	‒	T	‒	‒	‒	‒	‒	‒	‒	‒	‒	‒	‒	‒	‒	‒	C	‒	‒
		1	L40508	76‒496	A91R, T183Y, A438R	ifG, pK31E	302805	Seq29	MT292403		‒	R	‒	‒	‒	‒	‒	‒	‒	‒	‒	Y	‒	‒	‒	‒	‒	‒	‒	‒	‒	‒	‒	‒	‒	‒	‒	‒	‒	‒	‒	‒	‒	‒	‒	‒	‒	‒	‒
		1	L40508	76‒491	G93R, T135Y, T183Y, G294R, T387Y, C396Y, C423Y, C432Y	No	300253	Seq30	MT292404		‒	‒	R	‒	‒	‒	‒	Y	‒	‒	‒	Y	‒	‒	‒	‒	‒	‒	‒	‒	‒	‒	‒	‒	‒	R	‒	‒	‒	‒	‒	‒	‒	‒	‒	‒	Y	‒	Y
		1	L40508	76‒425	G93A, T387C	No	320373	Seq31	MT292405		‒	‒	A	‒	‒	‒	‒	‒	‒	‒	‒	‒	‒	‒	‒	‒	‒	‒	‒	‒	‒	‒	‒	‒	‒	‒	‒	‒	‒	‒	‒	‒	‒	‒	‒	‒	C	‒	‒
		1	L40508	76‒491	C105Y, T183C, C306Y, C330Y, C345T, T366Y, T387Y	No	320032	Seq32	MT292406		‒	‒	‒	Y	‒	‒	‒	‒	‒	‒	‒	C	‒	‒	‒	‒	‒	‒	‒	‒	‒	‒	‒	‒	‒	‒	‒	‒	Y	‒	‒	Y	‒	T	Y	‒	Y	‒	‒
		1	L40508	76‒491	C105Y, T183Y, T387Y, C423T	No	320099	Seq33	MT292407		‒	‒	‒	Y	‒	‒	‒	‒	‒	‒	‒	Y	‒	‒	‒	‒	‒	‒	‒	‒	‒	‒	‒	‒	‒	‒	‒	‒	‒	‒	‒	‒	‒	‒	‒	‒	Y	‒	‒
		1	L40508	76‒491	C105T, T183C, C423T	No	300846	Seq34	MT292408		‒	‒	‒	T	‒	‒	‒	‒	‒	‒	‒	C	‒	‒	‒	‒	‒	‒	‒	‒	‒	‒	‒	‒	‒	‒	‒	‒	‒	‒	‒	‒	‒	‒	‒	‒	‒	‒	‒
		1	L40508	76‒491	T115Y, G234A, G294A, T387C, G402A, C432T, A438G	ifC, pS39P	320133	Seq35	MT292409		‒	‒	‒	‒	Y	‒	‒	‒	‒	‒	‒	‒	‒	‒	‒	‒	‒	‒	A	‒	‒	‒	‒	‒	‒	A	‒	‒	‒	‒	‒	‒	‒	‒	‒	‒	C	‒	‒
		1	L40508	76‒496	C123Y, C132Y, T135Y, T183C, G186R, T387C, C432T	No	300495	Seq36	MT292410		‒	‒	‒	‒	‒	Y	Y	Y	‒	‒	‒	C	R	‒	‒	‒	‒	‒	‒	‒	‒	‒	‒	‒	‒	‒	‒	‒	‒	‒	‒	‒	‒	‒	‒	‒	C	‒	‒
		1	L40508	76‒491	T135Y, T183Y, C228S, T387C, C396Y	No	302727	Seq37	MT292411		‒	‒	‒	‒	‒	‒	‒	Y	‒	‒	‒	Y	‒	‒	‒	‒	S	‒	‒	‒	‒	‒	‒	‒	‒	‒	‒	‒	‒	‒	‒	‒	‒	‒	‒	‒	C	‒	Y
		1	L40508	76‒443	T135C, T183C, T387C, C396T, C423T	No	310339	Seq38	MT292412		‒	‒	‒	‒	‒	‒	‒	C	‒	‒	‒	C	‒	‒	‒	‒	‒	‒	‒	‒	‒	‒	‒	‒	‒	‒	‒	‒	‒	‒	‒	‒	‒	‒	‒	‒	C	‒	T
		1	L40508	76‒491	T135Y, T183Y, T387C, C396Y, C423Y	No	320128	Seq39	MT292413		‒	‒	‒	‒	‒	‒	‒	Y	‒	‒	‒	Y	‒	‒	‒	‒	‒	‒	‒	‒	‒	‒	‒	‒	‒	‒	‒	‒	‒	‒	‒	‒	‒	‒	‒	‒	C	‒	Y
		1	L40508	76‒496	T135C, C258Y, T387Y	No	302829	Seq40	MT292414		‒	‒	‒	‒		‒	‒	C	‒	‒	‒	‒	‒	‒	‒	‒	‒	‒	‒	‒	‒	‒	Y	‒	‒	‒	‒	‒	‒	‒	‒	‒	‒	‒	‒	‒	Y	‒	‒
		1	L40508	76‒491	G156R, T183C, T387C, A438R, T462Y	No	320668	Seq41	MT292415		‒	‒	‒	‒	‒	‒	‒	‒	R	‒	‒	C	‒	‒	‒	‒	‒	‒	‒	‒	‒	‒	‒	‒	‒	‒	‒	‒	‒	‒	‒	‒	‒	‒	‒	‒	C	‒	‒
		1	L40508	76‒491	G156R, T183C, C345Y, T387C, C423Y, T462Y	No	303274	Seq42	MT292416		‒	‒	‒	‒	‒	‒	‒	‒	R	‒	‒	C	‒	‒	‒	‒	‒	‒	‒	‒	‒	‒	‒	‒	‒	‒	‒	‒	‒	‒	‒	‒	‒	Y	‒	‒	C	‒	‒
		1	L40508	76‒491	C160Y, T387C, G437R	ifA, pR146K	320885	Seq43	MT292417		‒	‒	‒	‒	‒	‒	‒	‒	‒	Y	‒	‒	‒	‒	‒	‒	‒	‒	‒	‒	‒	‒	‒	‒	‒	‒	‒	‒	‒	‒	‒	‒	‒	‒	‒	‒	C	‒	‒
		1	L40508	76‒414	C170Y	ifT, pS57F	300501	Seq44	MT292418		‒	‒	‒	‒	‒	‒	‒	‒	‒	‒	Y	‒	‒	‒	‒	‒	‒	‒	‒	‒	‒	‒	‒	‒	‒	‒	‒	‒	‒	‒	‒	‒	‒	‒	‒	‒	‒	‒	‒
		1	L40508	76‒496	T183C	No	302154	Seq45	MT292419		‒	‒	‒	‒	‒	‒	‒	‒	‒	‒	‒	C	‒	‒	‒	‒	‒	‒	‒	‒	‒	‒	‒	‒	‒	‒	‒	‒	‒	‒	‒	‒	‒	‒	‒	‒	‒	‒	‒
		2	L40508	76‒491	T183Y	No	320351	Seq46	MT292420		‒	‒	‒	‒	‒	‒	‒	‒	‒	‒	‒	Y	‒	‒	‒	‒	‒	‒	‒	‒	‒	‒	‒	‒	‒	‒	‒	‒	‒	‒	‒	‒	‒	‒	‒	‒	‒	‒	‒
		1	L40508	76‒395	T183C, G186R, T279Y, T387C	No	320776	Seq47	MT292421		‒	‒	‒	‒	‒	‒	‒	‒	‒	‒	‒	C	R	‒	‒	‒	‒	‒	‒	‒	‒	‒	‒	‒	Y	‒	‒	‒	‒	‒	‒	‒	‒	‒	‒	‒	C	‒	‒
		1	L40508	64‒491	T183Y, G186A, C279Y, T387Y	No	320684	Seq48	MT292422		‒	‒	‒	‒	‒	‒	‒	‒	‒	‒	‒	Y	A	‒	‒	‒	‒	‒	‒	‒	‒	‒	‒	‒	Y	‒	‒	‒	‒	‒	‒	‒	‒	‒	‒	‒	Y	‒	‒
		1	L40508	76‒491	T183C, G186R, C279Y, T387C, C396Y, C423T	No	302515	Seq49	MT292423		‒	‒	‒	‒	‒	‒	‒	‒	‒	‒	‒	C	R	‒	‒	‒	‒	‒	‒	‒	‒	‒	‒	‒	Y	‒	‒	‒	‒	‒	‒	‒	‒	‒	‒	‒	C	‒	Y
		1	L40508	76‒422	T183C, G186A, T366Y, T387C, C396Y	No	310286	Seq50	MT292424		‒	‒	‒	‒	‒	‒	‒	‒	‒	‒	‒	C	A	‒	‒	‒	‒	‒	‒	‒	‒	‒	‒	‒	‒	‒	‒	‒	‒	‒	‒	‒	‒	‒	Y	‒	C	‒	Y
		1	L40508	76‒472	T183C, C192T, G426A	No	320368	Seq51	MT292425		‒	‒	‒	‒	‒	‒	‒	‒	‒	‒	‒	C	‒	T	‒	‒	‒	‒	‒	‒	‒	‒	‒	‒	‒	‒	‒	‒	‒	‒	‒	‒	‒	‒	‒	‒	‒	‒	‒
		1	L40508	76‒491	T183Y, T219Y, G235R, T387Y, G417R	ifA, pD79N	320746	Seq52	MT292426		‒	‒	‒	‒	‒	‒	‒	‒	‒	‒	‒	Y	‒	‒	Y	‒	‒	‒	‒	R	‒	‒	‒	‒	‒	‒	‒	‒	‒	‒	‒	‒	‒	‒	‒	‒	Y	‒	‒
		1	L40508	76‒443	T183Y, T222Y, G243R, T336Y, T387C, C396T	No	320228	Seq53	MT292427		‒	‒	‒	‒	‒	‒	‒	‒	‒	‒	‒	Y	‒	‒	‒	Y	‒	‒	‒	‒	R	‒	‒	‒	‒	‒	‒	‒	‒	‒	‒	‒	Y	‒	‒	‒	C	‒	T
		1	L40508	76‒491	T183Y, C255Y, C273Y, T387C, C396Y, C423Y, C432Y	No	300827	Seq54	MT292428		‒	‒	‒	‒	‒	‒	‒	‒	‒	‒	‒	Y	‒	‒	‒	‒	‒	‒	‒	‒	‒	Y	‒	Y	‒	‒	‒	‒	‒	‒	‒	‒	‒	‒	‒	‒	C	‒	Y
		1	L40508	76‒491	T183C, C273Y, C327Y, T366Y, T387C, C396Y, C423Y	No	302342	Seq55	MT292429		‒	‒	‒	‒	‒	‒	‒	‒	‒	‒	‒	C	‒	‒	‒	‒	‒	‒	‒	‒	‒	‒	‒	Y	‒	‒	‒	‒	‒	‒	Y	‒	‒	‒	Y	‒	C	‒	Y
		1	L40508	80‒389	T183C, C255T, C345T, T387C	No	320865	Seq56	MT292430		‒	‒	‒	‒	‒	‒	‒	‒	‒	‒	‒	C	‒	‒	‒	‒	‒	‒	‒	‒	‒	T	‒	‒	‒	‒	‒	‒	‒	‒	‒	‒	‒	T	‒	‒	C	‒	‒
		1	L40508	76‒491	T183Y, G294R, C345Y, T387Y, C396Y, G402R, C432Y, A438R	No	310135	Seq57	MT292431		‒	‒	‒	‒	‒	‒	‒	‒	‒	‒	‒	Y	‒	‒	‒	‒	‒	‒	‒	‒	‒	‒	‒	‒	‒	R	‒	‒	‒	‒	‒	‒	‒	Y	‒	‒	Y	‒	Y
		1	L40508	80‒387	T183C, T297G, T387C	No	320879	Seq58	MT292432		‒	‒	‒	‒	‒	‒	‒	‒	‒	‒	‒	C	‒	‒	‒	‒	‒	‒	‒	‒	‒	‒	‒	‒	‒	‒	G	‒	‒	‒	‒	‒	‒	‒	‒	‒	C	‒	‒
		1	L40508	124‒491	T183C, C303Y, T387C, C396T, C423T	No	310271	Seq59	MT292433		‒	‒	‒	‒	‒	‒	‒	‒	‒	‒	‒	C	‒	‒	‒	‒	‒	‒	‒	‒	‒	‒	‒	‒	‒	‒	‒	Y	‒	‒	‒	‒	‒	‒	‒	‒	C	‒	T
		1	L40508	76‒432	T183C, C345T	No	320026	Seq60	MT292434		‒	‒	‒	‒	‒	‒	‒	‒	‒	‒	‒	C	‒	‒	‒	‒	‒	‒	‒	‒	‒	‒	‒	‒	‒	‒	‒	‒	‒	‒	‒	‒	‒	T	‒	‒	‒	‒	‒
		1	L40508	76‒491	T183Y, C345Y, T366Y, T387Y, C396Y	No	303445	Seq61	MT292435		‒	‒	‒	‒	‒	‒	‒	‒	‒	‒	‒	Y	‒	‒	‒	‒	‒	‒	‒	‒	‒	‒	‒	‒	‒	‒	‒	‒	‒	‒	‒	‒	‒	Y	Y	‒	Y	‒	Y
		1	L40508	76‒491	T183C, T366Y, C372Y, T387C, C396Y, C397Y, A438R, C468Y	No	320172	Seq62	MT292436		‒	‒	‒	‒	‒	‒	‒	‒	‒	‒	‒	C	‒	‒	‒	‒	‒	‒	‒	‒	‒	‒	‒	‒	‒	‒	‒	‒	‒	‒	‒	‒	‒	‒	Y	Y	C	‒	Y
		1	L40508	76‒443	T183Y, T366Y, C372Y, T387C, C432T	No	303404	Seq63	MT292437		‒	‒	‒	‒	‒	‒	‒	‒	‒	‒	‒	Y	‒	‒	‒	‒	‒	‒	‒	‒	‒	‒	‒	‒	‒	‒	‒	‒	‒	‒	‒	‒	‒	‒	Y	Y	C	‒	‒
		1	L40508	91‒491	T183C, T366Y, T387C, C396Y, A438R, T462Y	No	303211	Seq64	MT292438		‒	‒	‒	‒	‒	‒	‒	‒	‒	‒	‒	C	‒	‒	‒	‒	‒	‒	‒	‒	‒	‒	‒	‒	‒	‒	‒	‒	‒	‒	‒	‒	‒	‒	Y	‒	C	‒	Y
		2	L40508	76‒431	T183C, T387C	No	320893	Seq65	MT292439		‒	‒	‒	‒	‒	‒	‒	‒	‒	‒	‒	C	‒	‒	‒	‒	‒	‒	‒	‒	‒	‒	‒	‒	‒	‒	‒	‒	‒	‒	‒	‒	‒	‒	‒	‒	C	‒	‒
		1	L40508	76‒479	T183Y, T387C	No	320523	Seq66	MT292440		‒	‒	‒	‒	‒	‒	‒	‒	‒	‒	‒	Y	‒	‒	‒	‒	‒	‒	‒	‒	‒	‒	‒	‒	‒	‒	‒	‒	‒	‒	‒	‒	‒	‒	‒	‒	C	‒	‒
		1	L40508	76‒491	T183C, T387C, G394S, C396T, C423T	No	320152	Seq67	MT292441		‒	‒	‒	‒	‒	‒	‒	‒	‒	‒	‒	C	‒	‒	‒	‒	‒	‒	‒	‒	‒	‒	‒	‒	‒	‒	‒	‒	‒	‒	‒	‒	‒	‒	‒	‒	C	S	T
		1	L40508	76‒491	T183C, T387C, C396T	No	302165	Seq68	MT292442		‒	‒	‒	‒	‒	‒	‒	‒	‒	‒	‒	C	‒	‒	‒	‒	‒	‒	‒	‒	‒	‒	‒	‒	‒	‒	‒	‒	‒	‒	‒	‒	‒	‒	‒	‒	C	‒	T
		2	L40508	76‒491	T183C, T387C, C396T, C423T	No	303185	Seq69	MT292443		‒	‒	‒	‒	‒	‒	‒	‒	‒	‒	‒	C	‒	‒	‒	‒	‒	‒	‒	‒	‒	‒	‒	‒	‒	‒	‒	‒	‒	‒	‒	‒	‒	‒	‒	‒	C	‒	T
		1	L40508	76‒491	T183C, T387C, C396Y, C423Y	No	320132	Seq70	MT292444		‒	‒	‒	‒	‒	‒	‒	‒	‒	‒	‒	C	‒	‒	‒	‒	‒	‒	‒	‒	‒	‒	‒	‒	‒	‒	‒	‒	‒	‒	‒	‒	‒	‒	‒	‒	C	‒	Y
		1	L40508	76‒491	T183Y, T387Y, C396Y, C423Y	No	302938	Seq71	MT292445		‒	‒	‒	‒	‒	‒	‒	‒	‒	‒	‒	Y	‒	‒	‒	‒	‒	‒	‒	‒	‒	‒	‒	‒	‒	‒	‒	‒	‒	‒	‒	‒	‒	‒	‒	‒	Y	‒	Y
		1	L40508	76‒491	T183C, T387C, C396Y, C423Y, C432Y	No	320383	Seq72	MT292446		‒	‒	‒	‒	‒	‒	‒	‒	‒	‒	‒	C	‒	‒	‒	‒	‒	‒	‒	‒	‒	‒	‒	‒	‒	‒	‒	‒	‒	‒	‒	‒	‒	‒	‒	‒	C	‒	Y
		3	L40508	76‒496	T183C, T387C, C432T	No	320933	Seq73	MT292447		‒	‒	‒	‒	‒	‒	‒	‒	‒	‒	‒	C	‒	‒	‒	‒	‒	‒	‒	‒	‒	‒	‒	‒	‒	‒	‒	‒	‒	‒	‒	‒	‒	‒	‒	‒	C	‒	‒
		1	L40508	76‒491	T183C, T387C, A438R	No	300776	Seq74	MT292448		‒	‒	‒	‒	‒	‒	‒	‒	‒	‒	‒	C	‒	‒	‒	‒	‒	‒	‒	‒	‒	‒	‒	‒	‒	‒	‒	‒	‒	‒	‒	‒	‒	‒	‒	‒	C	‒	‒
		1	L40508	76‒491	T183C, G402R	No	302876	Seq75	MT292449		‒	‒	‒	‒	‒	‒	‒	‒	‒	‒	‒	C	‒	‒	‒	‒	‒	‒	‒	‒	‒	‒	‒	‒	‒	‒	‒	‒	‒	‒	‒	‒	‒	‒	‒	‒	‒	‒	‒
		1	L40508	76‒496	T183C, A438G	No	320181	Seq76	MT292450		‒	‒	‒	‒	‒	‒	‒	‒	‒	‒	‒	C	‒	‒	‒	‒	‒	‒	‒	‒	‒	‒	‒	‒	‒	‒	‒	‒	‒	‒	‒	‒	‒	‒	‒	‒	‒	‒	‒
		1	L40508	128‒491	G231A, T309Y, T366C, C423T, G444R	No	320657	Seq77	MT292451		‒	‒	‒	‒	‒	‒	‒	‒	‒	‒	‒	‒	‒	‒	‒	‒	‒	A	‒	‒	‒	‒	‒	‒	‒	‒	‒	‒	‒	Y	‒	‒	‒	‒	C	‒	‒	‒	‒
	Total	59
[truncated: 11 more columns]

## Sheet: S3C Table
Assemblage	Sub-assemblage	Isolates No.	Reference sequence	Stretch	Single Nucleotide Polymorphisms	Isolate Id.	Seq. Number	GenBank ID																																					Nucleotide at position of reference sequence L40508 (BIV)
										C75	G84	G93	C100	C105	C114	T117	C123	C132	T135	G145	C147	T148	G156	C159	C160	G162	A167	C168	T183	G186	C192	T195	T198	G201	C204	C207	C210	C213	T222	C228	G231	C240	C246	C255	C258	T267	C273	C279	G282
B	BIII/BIV	1	L40508	76‒491	C75Y, C100Y, T135Y, T183Y, G186R, C255Y, C273Y, C345Y, T366Y, T387C, A438G, T492C	300553	Seq78	MT292452		Y	‒	‒	Y	‒	‒	‒	‒	‒	Y	‒	‒	‒	‒	‒	‒	‒	‒	‒	Y	R	‒	‒	‒	‒	‒	‒	‒	‒	‒	‒	‒	‒	‒	Y	‒	‒	Y	‒	‒
		1	L40508	64‒496	C75T, T135C, C255T, C273T, C345Y, T366C, C372T, T387C, A438G	310494	Seq79	MT292453		T	‒	‒	‒	‒	‒	‒	‒	‒	C	‒	‒	‒	‒	‒	‒	‒	‒	‒	‒	‒	‒	‒	‒	‒	‒	‒	‒	‒	‒	‒	‒	‒	‒	T	‒	‒	T	‒	‒
		1	L40508	64‒491	C75Y, T183Y, G294R, C306Y, C345Y, T366C, T387C, A438R, T462Y	300370	Seq80	MT292454		Y	‒	‒	‒	‒	‒	‒	‒	‒	‒	‒	‒	‒	‒	‒	‒	‒	‒	‒	Y	‒	‒	‒	‒	‒	‒	‒	‒	‒	‒	‒	‒	‒	‒	‒	‒	‒	‒	‒	‒
		1	L40508	76‒491	G84R, C123Y, T135Y, T148Y, T183C, G186R, C228Y, C255Y, C258Y, C273Y, C345Y, T366Y, C372Y, A380R, T387C, A438R	303392	Seq81	MT292455		‒	R	‒	‒	‒	‒	‒	Y	‒	Y	‒	‒	Y	‒	‒	‒	‒	‒	‒	C	R	‒	‒	‒	‒	‒	‒	‒	‒	‒	Y	‒	‒	‒	Y	Y	‒	Y	‒	‒
		1	L40508	76‒491	G84R, T183Y, G186R, C345Y, T366Y, T387Y, A438R, T462Y	310047	Seq82	MT292456		‒	R	‒	‒	‒	‒	‒	‒	‒	‒	‒	‒	‒	‒	‒	‒	‒	‒	‒	Y	R	‒	‒	‒	‒	‒	‒	‒	‒	‒	‒	‒	‒	‒	‒	‒	‒	‒	‒	‒
		1	L40508	76‒491	G84A, A167M, C255T, C273T, G289A, A438G	300193	Seq83	MT292457		‒	A	‒	‒	‒	‒	‒	‒	‒	‒	‒	‒	‒	‒	‒	‒	‒	M	‒	‒	‒	‒	‒	‒	‒	‒	‒	‒	‒	‒	‒	‒	‒	‒	T	‒	‒	T	‒	‒
		1	L40508	76‒491	G93R, T183Y, G186R, C255Y, C273Y, T312Y, T356Y, T366Y, C372Y, T387C	303428	Seq84	MT292458		‒	‒	R	‒	‒	‒	‒	‒	‒	‒	‒	‒	‒	‒	‒	‒	‒	‒	‒	Y	R	‒	‒	‒	‒	‒	‒	‒	‒	‒	‒	‒	‒	‒	Y	‒	‒	Y	‒	‒
		1	L40508	64‒491	G93R, T183Y, C255Y, C273Y, G334R, C345Y, T366Y, C372Y, T387Y, C432Y, A438R	303255	Seq85	MT292459		‒	‒	R	‒	‒	‒	‒	‒	‒	‒	‒	‒	‒	‒	‒	‒	‒	‒	‒	Y	‒	‒	‒	‒	‒	‒	‒	‒	‒	‒	‒	‒	‒	‒	Y	‒	‒	Y	‒	‒
		1	L40508	76‒491	C100Y, T135Y, T183Y, C207Y, C240Y, C255Y, C273Y, C345Y, G363R, T366Y, C372Y, T387C, G390R, G408R, A438R	300225	Seq86	MT292460		‒	‒	‒	Y	‒	‒	‒	‒	‒	Y	‒	‒	‒	‒	‒	‒	‒	‒	‒	Y	‒	‒	‒	‒	‒	‒	Y	‒	‒	‒	‒	‒	Y	‒	Y	‒	‒	Y	‒	‒
		1	L40508	76‒491	C100Y, T135Y, T183Y, C255Y, C273Y, C345T, T366Y, T387Y, A438G, T462Y	320321	Seq87	MT292461		‒	‒	‒	Y	‒	‒	‒	‒	‒	Y	‒	‒	‒	‒	‒	‒	‒	‒	‒	Y	‒	‒	‒	‒	‒	‒	‒	‒	‒	‒	‒	‒	‒	‒	Y	‒	‒	Y	‒	‒
		1	L40508	76‒491	C100Y, T135Y, T183Y, C273Y, C342R, C345Y, T366Y, G384R, T387C, A438R, T462Y	303429	Seq88	MT292462		‒	‒	‒	Y	‒	‒	‒	‒	‒	Y	‒	‒	‒	‒	‒	‒	‒	‒	‒	Y	‒	‒	‒	‒	‒	‒	‒	‒	‒	‒	‒	‒	‒	‒	‒	‒	‒	Y	‒	‒
		1	L40508	76‒491	C105Y, T135Y, T183Y, C255Y, C273Y, T366Y, T387C, C396Y, C423Y, A438R	302057	Seq89	MT292463		‒	‒	‒	‒	Y	‒	‒	‒	‒	Y	‒	‒	‒	‒	‒	‒	‒	‒	‒	Y	‒	‒	‒	‒	‒	‒	‒	‒	‒	‒	‒	‒	‒	‒	Y	‒	‒	Y	‒	‒
		1	L40508	76‒491	C114Y, T135Y, T183Y, C255Y, C258Y, C273Y, C345Y, T366Y, T387Y, C423Y, A438R	302539	Seq90	MT292464		‒	‒	‒	‒	‒	Y	‒	‒	‒	Y	‒	‒	‒	‒	‒	‒	‒	‒	‒	Y	‒	‒	‒	‒	‒	‒	‒	‒	‒	‒	‒	‒	‒	‒	Y	Y	‒	Y	‒	‒
		1	L40508	76‒479	T117Y, T135Y, T183Y, G186R, T195Y, C240Y, C255Y, C273Y, C279Y, G294R, C333Y, C345Y, T366Y, C372Y, T387Y	303501	Seq91	MT292465		‒	‒	‒	‒	‒	‒	Y	‒	‒	Y	‒	‒	‒	‒	‒	‒	‒	‒	‒	Y	R	‒	Y	‒	‒	‒	‒	‒	‒	‒	‒	‒	Y	‒	Y	‒	‒	Y	Y	‒
		1	L40508	76‒491	C123Y, T135Y, C160Y, T183C, G186R, C255Y, C273Y, T312Y, C327Y, C345Y, T366Y, C372Y, T387C, A438R	303221	Seq92	MT292466		‒	‒	‒	‒	‒	‒	‒	Y	‒	Y	‒	‒	‒	‒	‒	Y	‒	‒	‒	C	R	‒	‒	‒	‒	‒	‒	‒	‒	‒	‒	‒	‒	‒	Y	‒	‒	Y	‒	‒
		1	L40508	123‒452	C123Y, T135Y ,C168Y, C345Y, T366C, T387C, A438G	300767	Seq93	MT292467		‒	‒	‒	‒	‒	‒	‒	Y	‒	Y	‒	‒	‒	‒	‒	‒	‒	‒	Y	‒	‒	‒	‒	‒	‒	‒	‒	‒	‒	‒	‒	‒	‒	‒	‒	‒	‒	‒	‒	‒
		1	L40508	76‒491	C123Y, T135Y, T183Y, G186R, C228Y, C255Y, C258Y, C273Y, C345Y, A360R, T366Y, T387C	320841	Seq94	MT292468		‒	‒	‒	‒	‒	‒	‒	Y	‒	Y	‒	‒	‒	‒	‒	‒	‒	‒	‒	Y	R	‒	‒	‒	‒	‒	‒	‒	‒	‒	Y	‒	‒	‒	Y	Y	‒	Y	‒	‒
		1	L40508	80‒491	C123Y, T135Y, T183C, G186R, C255Y, C273Y, C279Y, T366Y, T387Y, C423Y, A438R	300894	Seq95	MT292469		‒	‒	‒	‒	‒	‒	‒	Y	‒	Y	‒	‒	‒	‒	‒	‒	‒	‒	‒	C	R	‒	‒	‒	‒	‒	‒	‒	‒	‒	‒	‒	‒	‒	Y	‒	‒	Y	Y	‒
		1	L40508	76‒491	C123Y, T135Y, T183Y, G186R, C255Y, C273Y, T312Y, C345Y, T366Y, C372Y, T387C, C396Y, A438R	303532	Seq96	MT292470		‒	‒	‒	‒	‒	‒	‒	Y	‒	Y	‒	‒	‒	‒	‒	‒	‒	‒	‒	Y	R	‒	‒	‒	‒	‒	‒	‒	‒	‒	‒	‒	‒	‒	Y	‒	‒	Y	‒	‒
		1	L40508	76‒491	C123Y, T135Y, T183C, G186R, C255Y, C273Y, T312Y, C345Y, T366Y, C372Y, T387C, A438R	320925	Seq97	MT292471		‒	‒	‒	‒	‒	‒	‒	Y	‒	Y	‒	‒	‒	‒	‒	‒	‒	‒	‒	C	R	‒	‒	‒	‒	‒	‒	‒	‒	‒	‒	‒	‒	‒	Y	‒	‒	Y	‒	‒
		1	L40508	80‒491	C123T, T135Y, T183Y, C240Y, C255Y, C273Y, C339Y, C345Y, T366Y, C372Y, T387C, G417R, C432Y, A438R, T462Y	302524	Seq98	MT292472		‒	‒	‒	‒	‒	‒	‒	T	‒	Y	‒	‒	‒	‒	‒	‒	‒	‒	‒	Y	‒	‒	‒	‒	‒	‒	‒	‒	‒	‒	‒	‒	Y	‒	Y	‒	‒	Y	‒	‒
		1	L40508	76‒491	C123Y, T135Y, T183Y, C255Y, C273Y, C345Y, T366Y, T387C, C396Y, C423Y, A438R	302941	Seq99	MT292473		‒	‒	‒	‒	‒	‒	‒	Y	‒	Y	‒	‒	‒	‒	‒	‒	‒	‒	‒	Y	‒	‒	‒	‒	‒	‒	‒	‒	‒	‒	‒	‒	‒	‒	Y	‒	‒	Y	‒	‒
		1	L40508	76‒491	C123Y, T135Y, T183Y, C255Y, C273Y, T366Y, T387C, C396Y, C423Y, C432Y, A438R, C468Y	320425	Seq100	MT292474		‒	‒	‒	‒	‒	‒	‒	Y	‒	Y	‒	‒	‒	‒	‒	‒	‒	‒	‒	Y	‒	‒	‒	‒	‒	‒	‒	‒	‒	‒	‒	‒	‒	‒	Y	‒	‒	Y	‒	‒
		1	L40508	76‒491	C123Y, T135Y, T183Y, C345Y, T366Y, T387Y	320105	Seq101	MT292475		‒	‒	‒	‒	‒	‒	‒	Y	‒	Y	‒	‒	‒	‒	‒	‒	‒	‒	‒	Y	‒	‒	‒	‒	‒	‒	‒	‒	‒	‒	‒	‒	‒	‒	‒	‒	‒	‒	‒	‒
		1	L40508	76‒437	C123Y, T183Y, G186R, C255T, C273Y, C345Y, T366Y, T387C, C396Y	303210	Seq102	MT292476		‒	‒	‒	‒	‒	‒	‒	Y	‒	‒	‒	‒	‒	‒	‒	‒	‒	‒	‒	Y	R	‒	‒	‒	‒	‒	‒	‒	‒	‒	‒	‒	‒	‒	T	‒	‒	Y	‒	‒
		1	L40508	76‒491	C123Y, T183Y, C345Y, T366Y, T387Y, A438R, T462Y	320304	Seq103	MT292477		‒	‒	‒	‒	‒	‒	‒	Y	‒	‒	‒	‒	‒	‒	‒	‒	‒	‒	‒	Y	‒	‒	‒	‒	‒	‒	‒	‒	‒	‒	‒	‒	‒	‒	‒	‒	‒	‒	‒	‒
		1	L40508	76‒491	C132T, T183C ,T366C, T387C, G402A, A438R	302875	Seq104	MT292478		‒	‒	‒	‒	‒	‒	‒	‒	T	‒	‒	‒	‒	‒	‒	‒	‒	‒	‒	C	‒	‒	‒	‒	‒	‒	‒	‒	‒	‒	‒	‒	‒	‒	‒	‒	‒	‒	‒	‒
		1	L40508	76‒491	T135Y, C147Y, T183C, C213Y, C345Y, A360R, T366Y, C372Y, T387C, G402R, C432Y, A438R, T462Y	320799	Seq105	MT292479		‒	‒	‒	‒	‒	‒	‒	‒	‒	Y	‒	Y	‒	‒	‒	‒	‒	‒	‒	C	‒	‒	‒	‒	‒	‒	‒	‒	Y	‒	‒	‒	‒	‒	‒	‒	‒	‒	‒	‒
		1	L40508	76‒491	T135Y, G156R, T183C, G186R, C255Y, C273Y, G294R, C318Y, C345Y, T366Y, T387C, C396Y, G408R, A438R, T462Y	302862	Seq106	MT292480		‒	‒	‒	‒	‒	‒	‒	‒	‒	Y	‒	‒	‒	R	‒	‒	‒	‒	‒	C	R	‒	‒	‒	‒	‒	‒	‒	‒	‒	‒	‒	‒	‒	Y	‒	‒	Y	‒	‒
		1	L40508	76‒491	T135Y, C159Y, T183Y, G186R, C255Y, C273Y, C300Y, C345Y, T366Y, C372Y, T387Y, A438R	320618	Seq107	MT292481		‒	‒	‒	‒	‒	‒	‒	‒	‒	Y	‒	‒	‒	‒	Y	‒	‒	‒	‒	Y	R	‒	‒	‒	‒	‒	‒	‒	‒	‒	‒	‒	‒	‒	Y	‒	‒	Y	‒	‒
		1	L40508	76‒491	T135Y, C159Y, T183Y, G186R, C255Y, C273T, C345Y, T366Y, C372Y, T387Y, G402R, A438R, C468Y	310463	Seq108	MT292482		‒	‒	‒	‒	‒	‒	‒	‒	‒	Y	‒	‒	‒	‒	Y	‒	‒	‒	‒	Y	R	‒	‒	‒	‒	‒	‒	‒	‒	‒	‒	‒	‒	‒	Y	‒	‒	T	‒	‒
		1	L40508	76‒491	T135Y, G162R, C168Y, T222Y, C255Y, C273Y, C345Y, T366Y, T387C, C396Y, A438R, T462Y	302649	Seq109	MT292483		‒	‒	‒	‒	‒	‒	‒	‒	‒	Y	‒	‒	‒	‒	‒	‒	R	‒	Y	‒	‒	‒	‒	‒	‒	‒	‒	‒	‒	Y	‒	‒	‒	‒	Y	‒	‒	Y	‒	‒
		1	L40508	76‒491	T135Y, C168Y, T183Y, T222Y, G334R, T366Y, T387C, C396Y, C423Y, A438R, C462Y	310483	Seq110	MT292484		‒	‒	‒	‒	‒	‒	‒	‒	‒	Y	‒	‒	‒	‒	‒	‒	‒	‒	Y	Y	‒	‒	‒	‒	‒	‒	‒	‒	‒	Y	‒	‒	‒	‒	‒	‒	‒	‒	‒	‒
		1	L40508	76‒491	T135Y, T183C, G186R, G201R, G231R, C255Y, C273Y, G289R, C345Y, T366Y, C372Y, T387Y, C396Y, C423Y, C432Y, A438R	320060	Seq111	MT292485		‒	‒	‒	‒	‒	‒	‒	‒	‒	Y	‒	‒	‒	‒	‒	‒	‒	‒	‒	C	R	‒	‒	‒	R	‒	‒	‒	‒	‒	‒	R	‒	‒	Y	‒	‒	Y	‒	‒
		1	L40508	64‒491	T135Y, T183Y, G186S, C228S, C240Y, C255Y, C273Y, C345Y, T366C, T387C, A438G	310046	Seq112	MT292486		‒	‒	‒	‒	‒	‒	‒	‒	‒	Y	‒	‒	‒	‒	‒	‒	‒	‒	‒	Y	S	‒	‒	‒	‒	‒	‒	‒	‒	‒	S	‒	Y	‒	Y	‒	‒	Y	‒	‒
		1	L40508	76‒486	T135Y, T183C, G186R, C228S, C255Y, C273Y, C318Y, C345Y, T366C, T387C, A438G	302551	Seq113	MT292487		‒	‒	‒	‒	‒	‒	‒	‒	‒	Y	‒	‒	‒	‒	‒	‒	‒	‒	‒	C	R	‒	‒	‒	‒	‒	‒	‒	‒	‒	S	‒	‒	‒	Y	‒	‒	Y	‒	‒
		1	L40508	76‒491	T135Y, T183Y, G186R, C228S, C255Y, C273Y, T329Y, C345Y, T366Y, T387Y, A438R	320145	Seq114	MT292488		‒	‒	‒	‒	‒	‒	‒	‒	‒	Y	‒	‒	‒	‒	‒	‒	‒	‒	‒	Y	R	‒	‒	‒	‒	‒	‒	‒	‒	‒	S	‒	‒	‒	Y	‒	‒	Y	‒	‒
		1	L40508	76‒491	T135Y, T183Y, G186R, G231R, C255Y, C273Y, C309Y, T366Y, T387Y, C423Y, A438R	320519	Seq115	MT292489		‒	‒	‒	‒	‒	‒	‒	‒	‒	Y	‒	‒	‒	‒	‒	‒	‒	‒	‒	Y	R	‒	‒	‒	‒	‒	‒	‒	‒	‒	‒	R	‒	‒	Y	‒	‒	Y	‒	‒
		1	L40508	76‒497	T135Y, T183Y, G186R, C255Y, C273Y, G285R, T312Y, C345Y, T366Y, C372Y, T387C, G417R, A438G	320323	Seq116	MT292490		‒	‒	‒	‒	‒	‒	‒	‒	‒	Y	‒	‒	‒	‒	‒	‒	‒	‒	‒	Y	R	‒	‒	‒	‒	‒	‒	‒	‒	‒	‒	‒	‒	‒	Y	‒	‒	Y	‒	‒
		1	L40508	76‒491	T135Y, T183Y, G186R, C255Y, C273Y, G289R, C345Y, T366Y, C372Y, G384R, T387C, A438R	310265	Seq117	MT292491		‒	‒	‒	‒	‒	‒	‒	‒	‒	Y	‒	‒	‒	‒	‒	‒	‒	‒	‒	Y	R	‒	‒	‒	‒	‒	‒	‒	‒	‒	‒	‒	‒	‒	Y	‒	‒	Y	‒	‒
		1	L40508	76‒491	T135Y, T183Y, G186R, C255Y, C273Y, G289R, C345Y, T366Y, C372Y, T387Y, C396Y, C423Y, A438R	320086	Seq118	MT292492		‒	‒	‒	‒	‒	‒	‒	‒	‒	Y	‒	‒	‒	‒	‒	‒	‒	‒	‒	Y	R	‒	‒	‒	‒	‒	‒	‒	‒	‒	‒	‒	‒	‒	Y	‒	‒	Y	‒	‒
		1	L40508	76‒486	T135Y, T183Y, G186R, C255Y, C273Y, C291Y, T387C, C396Y, G453R, T462Y	310251	Seq119	MT292493		‒	‒	‒	‒	‒	‒	‒	‒	‒	Y	‒	‒	‒	‒	‒	‒	‒	‒	‒	Y	R	‒	‒	‒	‒	‒	‒	‒	‒	‒	‒	‒	‒	‒	Y	‒	‒	Y	‒	‒
		1	L40508	76‒491	T135Y, T183Y, G186R, C255Y, C273Y, T312Y, C345Y, T366Y, C372Y, T387C, A438R, T462Y	320022	Seq120	MT292494		‒	‒	‒	‒	‒	‒	‒	‒	‒	Y	‒	‒	‒	‒	‒	‒	‒	‒	‒	Y	R	‒	‒	‒	‒	‒	‒	‒	‒	‒	‒	‒	‒	‒	Y	‒	‒	Y	‒	‒
		1	L40508	76‒491	T135Y, T183Y, G186R, C255Y, C273Y, C345Y, T366Y, T387Y, C396Y, C432Y, A438R	302657	Seq121	MT292495		‒	‒	‒	‒	‒	‒	‒	‒	‒	Y	‒	‒	‒	‒	‒	‒	‒	‒	‒	Y	R	‒	‒	‒	‒	‒	‒	‒	‒	‒	‒	‒	‒	‒	Y	‒	‒	Y	‒	‒
		1	L40508	76‒444	T135Y T183C, G186R, C255Y, G289R, C345Y, T366Y, C372Y, G384R, T387C	310253	Seq122	MT292496		‒	‒	‒	‒	‒	‒	‒	‒	‒	Y	‒	‒	‒	‒	‒	‒	‒	‒	‒	C	R	‒	‒	‒	‒	‒	‒	‒	‒	‒	‒	‒	‒	‒	Y	‒	‒	‒	‒	‒
		1	L40508	76‒491	T135Y, T183Y, C192Y, C240Y, C255Y, C273Y, C279Y, G294R, A360R, T366Y, T387C, C396Y, G408R, C423Y, A438R	302868	Seq123	MT292497		‒	‒	‒	‒	‒	‒	‒	‒	‒	Y	‒	‒	‒	‒	‒	‒	‒	‒	‒	Y	‒	Y	‒	‒	‒	‒	‒	‒	‒	‒	‒	‒	Y	‒	Y	‒	‒	Y	Y	‒
		1	L40508	76‒491	T135Y,T183Y, C204Y, C255Y, C273Y, C345Y, T366Y, T387C, A438R	300735	Seq124	MT292498		‒	‒	‒	‒	‒	‒	‒	‒	‒	Y	‒	‒	‒	‒	‒	‒	‒	‒	‒	Y	‒	‒	‒	‒	‒	Y	‒	‒	‒	‒	‒	‒	‒	‒	Y	‒	‒	Y	‒	‒
		1	L40508	76‒491	T135Y, T183Y, C228S, C255Y, C273Y, G282R, C306Y, T366Y, T387Y, C432Y, A438R, T462Y	303268	Seq125	MT292499		‒	‒	‒	‒	‒	‒	‒	‒	‒	Y	‒	‒	‒	‒	‒	‒	‒	‒	‒	Y	‒	‒	‒	‒	‒	‒	‒	‒	‒	‒	S	‒	‒	‒	Y	‒	‒	Y	‒	R
		1	L40508	76‒491	T135Y, T183Y, C228S, C255Y, C273Y, C345Y, T366Y, C372Y, T387Y, A438R, A441R	302276	Seq126	MT292500		‒	‒	‒	‒	‒	‒	‒	‒	‒	Y	‒	‒	‒	‒	‒	‒	‒	‒	‒	Y	‒	‒	‒	‒	‒	‒	‒	‒	‒	‒	S	‒	‒	‒	Y	‒	‒	Y	‒	‒
		1	L40508	76‒491	T135Y, T183Y, C240Y, C255Y, C273Y, C345Y,T366Y, T387Y, A438R, G453R	302245	Seq127	MT292501		‒	‒	‒	‒	‒	‒	‒	‒	‒	Y	‒	‒	‒	‒	‒	‒	‒	‒	‒	Y	‒	‒	‒	‒	‒	‒	‒	‒	‒	‒	‒	‒	Y	‒	Y	‒	‒	Y	‒	‒
		1	L40508	76‒491	T135Y, T183Y, C255Y, C273Y, C345Y, T366Y, C372Y, T387C, A438G, T462Y	300607	Seq128	MT292502		‒	‒	‒	‒	‒	‒	‒	‒	‒	Y	‒	‒	‒	‒	‒	‒	‒	‒	‒	Y	‒	‒	‒	‒	‒	‒	‒	‒	‒	‒	‒	‒	‒	‒	Y	‒	‒	Y	‒	‒
		1	L40508	76‒491	T135C, T183Y, C255Y, C273Y, C345Y, T366Y, T387C, C396Y, C423Y, A438R	310436	Seq129	MT292503		‒	‒	‒	‒	‒	‒	‒	‒	‒	C	‒	‒	‒	‒	‒	‒	‒	‒	‒	Y	‒	‒	‒	‒	‒	‒	‒	‒	‒	‒	‒	‒	‒	‒	Y	‒	‒	Y	‒	‒
		1	L40508	76‒491	T135Y, T183Y, C255Y, C273Y, C345Y, T366Y, T387C, C423Y, C432Y	320023	Seq130	MT292504		‒	‒	‒	‒	‒	‒	‒	‒	‒	Y	‒	‒	‒	‒	‒	‒	‒	‒	‒	Y	‒	‒	‒	‒	‒	‒	‒	‒	‒	‒	‒	‒	‒	‒	Y	‒	‒	Y	‒	‒
		1	L40508	76‒491	T135Y, T183Y, C255Y, C273Y, C345Y, T366Y, T387Y, C432Y, A438R	320399	Seq131	MT292505		‒	‒	‒	‒	‒	‒	‒	‒	‒	Y	‒	‒	‒	‒	‒	‒	‒	‒	‒	Y	‒	‒	‒	‒	‒	‒	‒	‒	‒	‒	‒	‒	‒	‒	Y	‒	‒	Y	‒	‒
		1	L40508	76‒491	T135Y, T183Y, C255Y, C273Y, C345Y, T366Y, T387Y, A438R	310255	Seq132	MT292506		‒	‒	‒	‒	‒	‒	‒	‒	‒	Y	‒	‒	‒	‒	‒	‒	‒	‒	‒	Y	‒	‒	‒	‒	‒	‒	‒	‒	‒	‒	‒	‒	‒	‒	Y	‒	‒	Y	‒	‒
		1	L40508	76‒491	T135Y, T183Y, C255Y, C273Y, T366Y, G384R, T387C, C396Y, A438R	320702	Seq133	MT292507		‒	‒	‒	‒	‒	‒	‒	‒	‒	Y	‒	‒	‒	‒	‒	‒	‒	‒	‒	Y	‒	‒	‒	‒	‒	‒	‒	‒	‒	‒	‒	‒	‒	‒	Y	‒	‒	Y	‒	‒
		1	L40508	76‒486	T135Y, T183Y, C255Y, C273Y, T366Y, T387Y, C396Y, C423Y	320535	Seq134	MT292508		‒	‒	‒	‒	‒	‒	‒	‒	‒	Y	‒	‒	‒	‒	‒	‒	‒	‒	‒	Y	‒	‒	‒	‒	‒	‒	‒	‒	‒	‒	‒	‒	‒	‒	Y	‒	‒	Y	‒	‒
		1	L40508	76‒491	T135Y, T183Y, C255Y, C345Y, T366Y, T387Y, C396Y, A438R, T462Y	302708	Seq135	MT292509		‒	‒	‒	‒	‒	‒	‒	‒	‒	Y	‒	‒	‒	‒	‒	‒	‒	‒	‒	Y	‒	‒	‒	‒	‒	‒	‒	‒	‒	‒	‒	‒	‒	‒	Y	‒	‒	‒	‒	‒
		1	L40508	76‒491	T135Y, T183Y, C255Y, T366Y, T387Y, C432Y, A438R	303537	Seq136	MT292510		‒	‒	‒	‒	‒	‒	‒	‒	‒	Y	‒	‒	‒	‒	‒	‒	‒	‒	‒	Y	‒	‒	‒	‒	‒	‒	‒	‒	‒	‒	‒	‒	‒	‒	Y	‒	‒	‒	‒	‒
		1	L40508	76‒491	T135Y, T183Y, T366Y, T387Y, A438R	320192	Seq137	MT292511		‒	‒	‒	‒	‒	‒	‒	‒	‒	Y	‒	‒	‒	‒	‒	‒	‒	‒	‒	Y	‒	‒	‒	‒	‒	‒	‒	‒	‒	‒	‒	‒	‒	‒	‒	‒	‒	‒	‒	‒
		1	L40508	76‒491	T135C, T195Y, C240Y, C255T, C273T, G294R, C333Y, T387Y, G408R, A438R	320069	Seq138	MT292512		‒	‒	‒	‒	‒	‒	‒	‒	‒	C	‒	‒	‒	‒	‒	‒	‒	‒	‒	‒	‒	‒	Y	‒	‒	‒	‒	‒	‒	‒	‒	‒	Y	‒	T	‒	‒	T	‒	‒
		1	L40508	76‒491	T135Y, C255Y, C273Y, C345Y, T366Y, T387Y, A438R	310058	Seq139	MT292513		‒	‒	‒	‒	‒	‒	‒	‒	‒	Y	‒	‒	‒	‒	‒	‒	‒	‒	‒	‒	‒	‒	‒	‒	‒	‒	‒	‒	‒	‒	‒	‒	‒	‒	Y	‒	‒	Y	‒	‒
		1	L40508	76‒491	T135Y, C255Y, T366Y, T387Y, A438R	320645	Seq140	MT292514		‒	‒	‒	‒	‒	‒	‒	‒	‒	Y	‒	‒	‒	‒	‒	‒	‒	‒	‒	‒	‒	‒	‒	‒	‒	‒	‒	‒	‒	‒	‒	‒	‒	‒	Y	‒	‒	‒	‒	‒
		1	L40508	76‒491	G145R, T183C, G186R, C210Y, C255Y, C273Y, T312Y, T387Y, C423Y, A438R	300926	Seq141	MT292515		‒	‒	‒	‒	‒	‒	‒	‒	‒	‒	R	‒	‒	‒	‒	‒	‒	‒	‒	C	R	‒	‒	‒	‒	‒	‒	Y	‒	‒	‒	‒	‒	‒	Y	‒	‒	Y	‒	‒
		1	L40508	76‒491	C159Y, T183Y, C255Y, T366Y, T387C, C396Y, C423Y, A438R, T492C	302863	Seq142	MT292516		‒	‒	‒	‒	‒	‒	‒	‒	‒	‒	‒	‒	‒	‒	Y	‒	‒	‒	‒	Y	‒	‒	‒	‒	‒	‒	‒	‒	‒	‒	‒	‒	‒	‒	Y	‒	‒	‒	‒	‒
		1	L40508	76‒445	T183C, G186R, T222Y, C255Y, C273Y, C345T, T366C, C372Y, T387C, C396Y, C423Y	300418	Seq143	MT292517		‒	‒	‒	‒	‒	‒	‒	‒	‒	‒	‒	‒	‒	‒	‒	‒	‒	‒	‒	C	R	‒	‒	‒	‒	‒	‒	‒	‒	Y	‒	‒	‒	‒	Y	‒	‒	Y	‒	‒
		1	L40508	76‒491	T183Y, G186R, C240Y, C255Y, C273Y, T312Y, C345Y, T366Y, C372Y, T387Y, C396Y, A438R	300111	Seq144	MT292518		‒	‒	‒	‒	‒	‒	‒	‒	‒	‒	‒	‒	‒	‒	‒	‒	‒	‒	‒	Y	R	‒	‒	‒	‒	‒	‒	‒	‒	‒	‒	‒	Y	‒	Y	‒	‒	Y	‒	‒
		1	L40508	76‒491	T183Y, G186R, C240Y, C255Y, C273Y, T312Y, C345Y, T366Y, C372Y, T387C, G408R, C432Y, A438R, T462Y	310242	Seq145	MT292519		‒	‒	‒	‒	‒	‒	‒	‒	‒	‒	‒	‒	‒	‒	‒	‒	‒	‒	‒	Y	R	‒	‒	‒	‒	‒	‒	‒	‒	‒	‒	‒	Y	‒	Y	‒	‒	Y	‒	‒
		1	L40508	76‒491	T183C, G186R, C255T, C273Y, G289R, C345Y, T366Y, C372Y, T387Y, C432Y, A438R	303533	Seq146	MT292520		‒	‒	‒	‒	‒	‒	‒	‒	‒	‒	‒	‒	‒	‒	‒	‒	‒	‒	‒	C	R	‒	‒	‒	‒	‒	‒	‒	‒	‒	‒	‒	‒	‒	T	‒	‒	Y	‒	‒
		1	L40508	76‒437	T183Y, G186R, C255Y, C273Y, G294R, C345Y, A360R, T366Y, T387Y, C396Y	310400	Seq147	MT292521		‒	‒	‒	‒	‒	‒	‒	‒	‒	‒	‒	‒	‒	‒	‒	‒	‒	‒	‒	Y	R	‒	‒	‒	‒	‒	‒	‒	‒	‒	‒	‒	‒	‒	Y	‒	‒	Y	‒	‒
		1	L40508	76‒491	T183Y, G186R, C255Y, C273Y, T312Y,C345Y, T366Y, C372Y, T387Y, C432Y, A438R	303504	Seq148	MT292522		‒	‒	‒	‒	‒	‒	‒	‒	‒	‒	‒	‒	‒	‒	‒	‒	‒	‒	‒	Y	R	‒	‒	‒	‒	‒	‒	‒	‒	‒	‒	‒	‒	‒	Y	‒	‒	Y	‒	‒
		1	L40508	76‒491	T183C, G186R, C255Y, C273Y, C345Y, T366Y, C372Y, T387Y, C396Y	320328	Seq149	MT292523		‒	‒	‒	‒	‒	‒	‒	‒	‒	‒	‒	‒	‒	‒	‒	‒	‒	‒	‒	C	R	‒	‒	‒	‒	‒	‒	‒	‒	‒	‒	‒	‒	‒	Y	‒	‒	Y	‒	‒
		1	L40508	76‒491	T183C, G186R, C255Y, C273Y, C345T, T366Y, C372Y, T387Y, C432Y	320011	Seq150	MT292524		‒	‒	‒	‒	‒	‒	‒	‒	‒	‒	‒	‒	‒	‒	‒	‒	‒	‒	‒	C	R	‒	‒	‒	‒	‒	‒	‒	‒	‒	‒	‒	‒	‒	Y	‒	‒	Y	‒	‒
		1	L40508	76‒491	T183Y, G186R, C255Y, C273Y, C345Y, T366Y, C372Y, T387Y, A438R	303358	Seq151	MT292525		‒	‒	‒	‒	‒	‒	‒	‒	‒	‒	‒	‒	‒	‒	‒	‒	‒	‒	‒	Y	R	‒	‒	‒	‒	‒	‒	‒	‒	‒	‒	‒	‒	‒	Y	‒	‒	Y	‒	‒
		1	L40508	76‒491	T183C, G186A, C255T, G289A, C345T, T366C, C372T, T387C, A438G	320409	Seq152	MT292526		‒	‒	‒	‒	‒	‒	‒	‒	‒	‒	‒	‒	‒	‒	‒	‒	‒	‒	‒	C	A	‒	‒	‒	‒	‒	‒	‒	‒	‒	‒	‒	‒	‒	T	‒	‒	‒	‒	‒
		1	L40508	76‒491	T183Y, G186R, C255Y, G289R, C345Y, T366Y, C372Y, T387C, A438R, T462Y	302212	Seq153	MT292527		‒	‒	‒	‒	‒	‒	‒	‒	‒	‒	‒	‒	‒	‒	‒	‒	‒	‒	‒	Y	R	‒	‒	‒	‒	‒	‒	‒	‒	‒	‒	‒	‒	‒	Y	‒	‒	‒	‒	‒
		1	L40508	76‒491	T183Y, G186R, C345Y, T366Y, C372Y, T387Y, C423Y, A438R	303187	Seq154	MT292528		‒	‒	‒	‒	‒	‒	‒	‒	‒	‒	‒	‒	‒	‒	‒	‒	‒	‒	‒	Y	R	‒	‒	‒	‒	‒	‒	‒	‒	‒	‒	‒	‒	‒	‒	‒	‒	‒	‒	‒
		1	L40508	124‒491	T183C, T198Y, C228S, C255T, C273T, T312Y, C345Y, T366Y, T387Y, A438R	310327	Seq155	MT292529		‒	‒	‒	‒	‒	‒	‒	‒	‒	‒	‒	‒	‒	‒	‒	‒	‒	‒	‒	C	‒	‒	‒	Y	‒	‒	‒	‒	‒	‒	S	‒	‒	‒	T	‒	‒	T	‒	‒
		1	L40508	76‒491	T183C, G201R, G231R, T387Y, C396Y	310225	Seq156	MT292530		‒	‒	‒	‒	‒	‒	‒	‒	‒	‒	‒	‒	‒	‒	‒	‒	‒	‒	‒	C	‒	‒	‒	‒	R	‒	‒	‒	‒	‒	‒	R	‒	‒	‒	‒	‒	‒	‒	‒
		1	L40508	76‒491	T183Y, T222Y, C255Y, C273Y, C345Y, T366Y, C372Y, T387C, G402R	320820	Seq157	MT292531		‒	‒	‒	‒	‒	‒	‒	‒	‒	‒	‒	‒	‒	‒	‒	‒	‒	‒	‒	Y	‒	‒	‒	‒	‒	‒	‒	‒	‒	Y	‒	‒	‒	‒	Y	‒	‒	Y	‒	‒
		1	L40508	76‒491	T183Y, C240Y, C255Y, C258Y, C273Y, C345Y, T366Y, T387Y, C396Y, G408R, A438R	302816	Seq158	MT292532		‒	‒	‒	‒	‒	‒	‒	‒	‒	‒	‒	‒	‒	‒	‒	‒	‒	‒	‒	Y	‒	‒	‒	‒	‒	‒	‒	‒	‒	‒	‒	‒	Y	‒	Y	Y	‒	Y	‒	‒
		1	L40508	76‒491	T183C, C255Y, C273Y, C345Y, T366Y, C372Y, T387Y, C396Y, C423T, A438R	320092	Seq159	MT292533		‒	‒	‒	‒	‒	‒	‒	‒	‒	‒	‒	‒	‒	‒	‒	‒	‒	‒	‒	C	‒	‒	‒	‒	‒	‒	‒	‒	‒	‒	‒	‒	‒	‒	Y	‒	‒	Y	‒	‒
		1	L40508	76‒491	T183Y, C255Y, C273Y, C345Y, T366Y, C372Y, T387C, A438R	302056	Seq160	MT292534		‒	‒	‒	‒	‒	‒	‒	‒	‒	‒	‒	‒	‒	‒	‒	‒	‒	‒	‒	Y	‒	‒	‒	‒	‒	‒	‒	‒	‒	‒	‒	‒	‒	‒	Y	‒	‒	Y	‒	‒
		1	L40508	76‒491	T183Y, C255Y, C273Y, C345Y, T366Y, C372Y, T387Y, A438R	302845	Seq161	MT292535		‒	‒	‒	‒	‒	‒	‒	‒	‒	‒	‒	‒	‒	‒	‒	‒	‒	‒	‒	Y	‒	‒	‒	‒	‒	‒	‒	‒	‒	‒	‒	‒	‒	‒	Y	‒	‒	Y	‒	‒
		1	L40508	76‒491	T183C, C255Y, C273Y, T387Y, C396Y, C423Y	320333	Seq162	MT292536		‒	‒	‒	‒	‒	‒	‒	‒	‒	‒	‒	‒	‒	‒	‒	‒	‒	‒	‒	C	‒	‒	‒	‒	‒	‒	‒	‒	‒	‒	‒	‒	‒	‒	Y	‒	‒	Y	‒	‒
		1	L40508	76‒491	T183C, T267Y, C345T, T366C, T387C, A438G, T462C	320525	Seq163	MT292537		‒	‒	‒	‒	‒	‒	‒	‒	‒	‒	‒	‒	‒	‒	‒	‒	‒	‒	‒	C	‒	‒	‒	‒	‒	‒	‒	‒	‒	‒	‒	‒	‒	‒	‒	‒	Y	‒	‒	‒
		1	L40508	76‒491	T183C, C273Y, T366Y, T387C, C396Y, A438R	302584	Seq164	MT292538		‒	‒	‒	‒	‒	‒	‒	‒	‒	‒	‒	‒	‒	‒	‒	‒	‒	‒	‒	C	‒	‒	‒	‒	‒	‒	‒	‒	‒	‒	‒	‒	‒	‒	‒	‒	‒	Y	‒	‒
		1	L40508	76‒491	T183C, C273Y, T387Y, C396Y, C423Y	303194	Seq165	MT292539		‒	‒	‒	‒	‒	‒	‒	‒	‒	‒	‒	‒	‒	‒	‒	‒	‒	‒	‒	C	‒	‒	‒	‒	‒	‒	‒	‒	‒	‒	‒	‒	‒	‒	‒	‒	‒	Y	‒	‒
		1	L40508	76‒491	T183Y, G334R, T366Y, T387Y, C423Y, A438R	320624	Seq166	MT292540		‒	‒	‒	‒	‒	‒	‒	‒	‒	‒	‒	‒	‒	‒	‒	‒	‒	‒	‒	Y	‒	‒	‒	‒	‒	‒	‒	‒	‒	‒	‒	‒	‒	‒	‒	‒	‒	‒	‒	‒
		1	L40508	76‒491	T183C, C345Y, T366Y, C372Y, T387Y, G402R, C432Y, A438R	303012	Seq167	MT292541		‒	‒	‒	‒	‒	‒	‒	‒	‒	‒	‒	‒	‒	‒	‒	‒	‒	‒	‒	C	‒	‒	‒	‒	‒	‒	‒	‒	‒	‒	‒	‒	‒	‒	‒	‒	‒	‒	‒	‒
		1	L40508	76‒491	T183Y, C345Y, T366Y, C372Y, T387Y, A438R, T462Y	320003	Seq168	MT292542		‒	‒	‒	‒	‒	‒	‒	‒	‒	‒	‒	‒	‒	‒	‒	‒	‒	‒	‒	Y	‒	‒	‒	‒	‒	‒	‒	‒	‒	‒	‒	‒	‒	‒	‒	‒	‒	‒	‒	‒
		1	L40508	76‒486	T183Y, C345Y, T366Y, T387C, C396Y, C423Y, A438R	320421	Seq169	MT292543		‒	‒	‒	‒	‒	‒	‒	‒	‒	‒	‒	‒	‒	‒	‒	‒	‒	‒	‒	Y	‒	‒	‒	‒	‒	‒	‒	‒	‒	‒	‒	‒	‒	‒	‒	‒	‒	‒	‒	‒
		1	L40508	76‒461	T183Y, C345Y, T366Y, T387Y, C396Y, A438R	303628	Seq170	MT292544		‒	‒	‒	‒	‒	‒	‒	‒	‒	‒	‒	‒	‒	‒	‒	‒	‒	‒	‒	Y	‒	‒	‒	‒	‒	‒	‒	‒	‒	‒	‒	‒	‒	‒	‒	‒	‒	‒	‒	‒
		1	L40508	76‒491	T183C, C345T, T366Y, T387Y, C423Y, A438R, T462Y	310571	Seq171	MT292545		‒	‒	‒	‒	‒	‒	‒	‒	‒	‒	‒	‒	‒	‒	‒	‒	‒	‒	‒	C	‒	‒	‒	‒	‒	‒	‒	‒	‒	‒	‒	‒	‒	‒	‒	‒	‒	‒	‒	‒
		1	L40508	123‒491	T183Y, C345Y, T366Y, T387Y, A438R, T462Y	302922	Seq172	MT292546		‒	‒	‒	‒	‒	‒	‒	‒	‒	‒	‒	‒	‒	‒	‒	‒	‒	‒	‒	Y	‒	‒	‒	‒	‒	‒	‒	‒	‒	‒	‒	‒	‒	‒	‒	‒	‒	‒	‒	‒
		1	L40508	76‒444	T183C, T366C, T387C, A438G	303420	Seq173	MT292547		‒	‒	‒	‒	‒	‒	‒	‒	‒	‒	‒	‒	‒	‒	‒	‒	‒	‒	‒	C	‒	‒	‒	‒	‒	‒	‒	‒	‒	‒	‒	‒	‒	‒	‒	‒	‒	‒	‒	‒
		1	L40508	76‒491	C246M, C345T, T366C, C372T, T387C, A438G	310016	Seq174	MT292548		‒	‒	‒	‒	‒	‒	‒	‒	‒	‒	‒	‒	‒	‒	‒	‒	‒	‒	‒	‒	‒	‒	‒	‒	‒	‒	‒	‒	‒	‒	‒	‒	‒	M	‒	‒	‒	‒	‒	‒
		1	L40508	101‒491	C255Y, C258Y, C345T, T366C, C372Y, T387Y, A438R	320585	Seq175	MT292549		‒	‒	‒	‒	‒	‒	‒	‒	‒	‒	‒	‒	‒	‒	‒	‒	‒	‒	‒	‒	‒	‒	‒	‒	‒	‒	‒	‒	‒	‒	‒	‒	‒	‒	Y	Y	‒	‒	‒	‒
		1	L40508	76‒491	C345T, T366C, C372T, T387C, A438G	310564	Seq176	MT292550		‒	‒	‒	‒	‒	‒	‒	‒	‒	‒	‒	‒	‒	‒	‒	‒	‒	‒	‒	‒	‒	‒	‒	‒	‒	‒	‒	‒	‒	‒	‒	‒	‒	‒	‒	‒	‒	‒	‒	‒
	Total	99
[truncated: 37 more columns]
