# Supplementary material for: Molecular diversity of Giardia duodenalis in children under 5 years from the Manhiça district, Southern Mozambique enrolled in a matched case-control study on the aetiology of diarrhoea
Source: PLoS Negl Trop Dis. 2021 Jan 19;15(1):e0008987. doi: 10.1371/journal.pntd.0008987 (PMC7846004; doi:10.1371/journal.pntd.0008987)
Supplement: S4 Table — Single Nucleotide Polymorphisms (SNPs) inducing amino acid substitutions are highlighted in red indicating the amino acid change. Nucleotide position / sites at reference sequences with SNPs are also presented, with hotspots for SNPs shaded in yellow. GenBank accession numbers are provided. (XLSX) [file pntd.0008987.s004.xlsx]

## Sheet: S4_Table
Assemblage	Sub-assemblage	Isolates No.	Reference sequence	Stretch	Single Nucleotide Polymorphisms	Amino acid change	Isolate Id.	Seq. Number	GenBank ID
A	AII	5	AY072723	97-604	None	No	302214	Seq1	MT332722
		1	AY072723	97-603	C415T, T423C	No	320278	Seq2	MT332723
	AIII	7	AY072724	93-604	None	No	303033	Seq3	MT332724
		1	AY072724	98-595	C426G, C525A	No	320778	Seq4	MT332725																																							Nucleotide at position of reference sequence AY072727 (B)
											G147	A149	C150	C156	C165	G166	C168	A183	G197	C199	C204	C215	G226	A228	A233	G237	T240	C242	C264	T257	G258	A269	G273	C276	A278	C279	A280	C282	C287	C288	G289	A302	C309	T312	A316	G322	G327	C329	A332
B	Unknown	8	AY072727	97-604	None	No	302829	Seq5	MT332726		‒	‒	‒	‒	‒	‒	‒	‒	‒	‒	‒	‒	‒	‒	‒	‒	‒	‒	‒	‒	‒	‒	‒	‒	‒	‒	‒	‒	‒	‒	‒	‒	‒	‒	‒	‒	‒	‒	‒
	Unknown	1	AY072727	93-604	G147R, G226R, C309Y, C450Y, T519Y, C564Y	If A, pE76K	320022	Seq6	MT332727		R	‒	‒	‒	‒	‒	‒	‒	‒	‒	‒	‒	R	‒	‒	‒	‒	‒	‒	‒	‒	‒	‒	‒	‒	‒	‒	‒	‒	‒	‒	‒	Y	‒	‒	‒	‒	‒	‒
	Unknown	1	AY072727	104-590	A149R, C165T, C309Y, C344Y, C450Y	If T, pT115M	320799	Seq7	MT332728		‒	R	‒	‒	T	‒	‒	‒	‒	‒	‒	‒	‒	‒	‒	‒	‒	‒	‒	‒	‒	‒	‒	‒	‒	‒	‒	‒	‒	‒	‒	‒	Y	‒	‒	‒	‒	‒	‒
	Unknown	1	AY072727	103-603	C150T, A183G, C264T, T471C, C474T	No	310124	Seq8	MT332729		‒	‒	T	‒	‒	‒	‒	G	‒	‒	‒	‒	‒	‒	‒	‒	‒	‒	T	‒	‒	‒	‒	‒	‒	‒	‒	‒	‒	‒	‒	‒	‒	‒	‒	‒	‒	‒	‒
	Unknown	1	AY072727	98-596	C150Y, A183R, C309T, T471Y	No	303432	Seq9	MT332730		‒	‒	Y	‒	‒	‒	‒	R	‒	‒	‒	‒	‒	‒	‒	‒	‒	‒	‒	‒	‒	‒	‒	‒	‒	‒	‒	‒	‒	‒	‒	‒	T	‒	‒	‒	‒	‒	‒
	Unknown	1	AY072727	102-604	C150Y, C279Y, C309Y, G395R, C516Y, T519Y, 564Y	If A, pR132K	310400	Seq10	MT332731		‒	‒	Y	‒	‒	‒	‒	‒	‒	‒	‒	‒	‒	‒	‒	‒	‒	‒	‒	‒	‒	‒	‒	‒	‒	Y	‒	‒	‒	‒	‒	‒	Y	‒	‒	‒	‒	‒	‒
	Unknown	1	AY072727	97-603	C156Y	No	320668	Seq11	MT332732		‒	‒	‒	Y	‒	‒	‒	‒	‒	‒	‒	‒	‒	‒	‒	‒	‒	‒	‒	‒	‒	‒	‒	‒	‒	‒	‒	‒	‒	‒	‒	‒	‒	‒	‒	‒	‒	‒	‒
	Unknown	1	AY072727	97-603	C156Y, A228R, C309T, T519Y, C564Y	No	300424	Seq12	MT332733		‒	‒	‒	Y	‒	‒	‒	‒	‒	‒	‒	‒	‒	R	‒	‒	‒	‒	‒	‒	‒	‒	‒	‒	‒	‒	‒	‒	‒	‒	‒	‒	T	‒	‒	‒	‒	‒	‒
	Unknown	1	AY072727	97-601	C165Y, T240Y, C276Y, C336Y	No	303142	Seq13	MT332734		‒	‒	‒	‒	Y	‒	‒	‒	‒	‒	‒	‒	‒	‒	‒	‒	Y	‒	‒	‒	‒	‒	‒	Y	‒	‒	‒	‒	‒	‒	‒	‒	‒	‒	‒	‒	‒	‒	‒
	Unknown	1	AY072727	97-603	C165Y, G166S, A183R, C309T, C415Y	If C, pD56H	320523	Seq14	MT332735		‒	‒	‒	‒	Y	S	‒	R	‒	‒	‒	‒	‒	‒	‒	‒	‒	‒	‒	‒	‒	‒	‒	‒	‒	‒	‒	‒	‒	‒	‒	‒	T	‒	‒	‒	‒	‒	‒
	Unknown	1	AY072727	98-603	C165Y, A183R, T240Y, C288Y, C309T, T519Y, C564Y	No	310463	Seq15	MT332736		‒	‒	‒	‒	Y	‒	‒	R	‒	‒	‒	‒	‒	‒	‒	‒	Y	‒	‒	‒	‒	‒	‒	‒	‒	‒	‒	‒	‒	Y	‒	‒	T	‒	‒	‒	‒	‒	‒
	Unknown	1	AY072727	97-604	C168Y, A183R, T240Y, C309Y, C351Y, T519Y, C564Y	No	320618	Seq16	MT332737		‒	‒	‒	‒	‒	‒	Y	R	‒	‒	‒	‒	‒	‒	‒	‒	Y	‒	‒	‒	‒	‒	‒	‒	‒	‒	‒	‒	‒	‒	‒	‒	Y	‒	‒	‒	‒	‒	‒
	Unknown	1	AY072727	97-601	C165Y, A183R, A280W, C309T, A409R, T519Y, C564Y	If G, pK137E	320629	Seq17	MT332738		‒	‒	‒	‒	Y	‒	‒	R	‒	‒	‒	‒	‒	‒	‒	‒	‒	‒	‒	‒	‒	‒	‒	‒	‒	‒	W	‒	‒	‒	‒	‒	T	‒	‒	‒	‒	‒	‒
	Unknown	1	AY072727	97-593	C165Y, A183R, C287Y, C309Y, G354R, T519Y, C525Y, C564Y	If T, A96V	302816	Seq18	MT332739		‒	‒	‒	‒	Y	‒	‒	R	‒	‒	‒	‒	‒	‒	‒	‒	‒	‒	‒	‒	‒	‒	‒	‒	‒	‒	‒	‒	Y	‒	‒	‒	Y	‒	‒	‒	‒	‒	‒
	Unknown	1	AY072727	97-604	C165T, A183G, C309T, G364R, T407Y	If C, pL136P	300894	Seq19	MT332740		‒	‒	‒	‒	T	‒	‒	G	‒	‒	‒	‒	‒	‒	‒	‒	‒	‒	‒	‒	‒	‒	‒	‒	‒	‒	‒	‒	‒	‒	‒	‒	T	‒	‒	‒	‒	‒	‒
	Unknown	2	AY072727	97-596	C165Y, A183R, C309T, C450Y, T519Y, C564Y	No	302056	Seq20	MT332741		‒	‒	‒	‒	Y	‒	‒	R	‒	‒	‒	‒	‒	‒	‒	‒	‒	‒	‒	‒	‒	‒	‒	‒	‒	‒	‒	‒	‒	‒	‒	‒	T	‒	‒	‒	‒	‒	‒
	Unknown	1	AY072727	97-604	C165Y, A183R, C309Y, T519Y, C564Y	No	310135	Seq21	MT332742		‒	‒	‒	‒	Y	‒	‒	R	‒	‒	‒	‒	‒	‒	‒	‒	‒	‒	‒	‒	‒	‒	‒	‒	‒	‒	‒	‒	‒	‒	‒	‒	Y	‒	‒	‒	‒	‒	‒
	Unknown	1	AY072727	97-601	C165T, G197R, C309T	If A, pR66H	300820	Seq22	MT332743		‒	‒	‒	‒	T	‒	‒	‒	R	‒	‒	‒	‒	‒	‒	‒	‒	‒	‒	‒	‒	‒	‒	‒	‒	‒	‒	‒	‒	‒	‒	‒	T	‒	‒	‒	‒	‒	‒
	Unknown	1	AY072727	97-595	C165T, G237R, C378Y	No	302649	Seq23	MT332744		‒	‒	‒	‒	T	‒	‒	‒	‒	‒	‒	‒	‒	‒	‒	R	‒	‒	‒	‒	‒	‒	‒	‒	‒	‒	‒	‒	‒	‒	‒	‒	‒	‒	‒	‒	‒	‒	‒
	Unknown	1	AY072727	97-594	C156T, C242S, A359R, T437Y	If C, pI146T	300767	Seq24	MT332745		‒	‒	‒	T	‒	‒	‒	‒	‒	‒	‒	‒	‒	‒	‒	‒	‒	S	‒	‒	‒	‒	‒	‒	‒	‒	‒	‒	‒	‒	‒	‒	‒	‒	‒	‒	‒	‒	‒
	Unknown	1	AY072727	102-590	C165T, T257Y, C309T	If C, pL86P	310225	Seq25	MT332746		‒	‒	‒	‒	T	‒	‒	‒	‒	‒	‒	‒	‒	‒	‒	‒	‒	‒	‒	Y	‒	‒	‒	‒	‒	‒	‒	‒	‒	‒	‒	‒	T	‒	‒	‒	‒	‒	‒
	Unknown	1	AY072727	97-604	C165Y, C276Y, C309Y	No	320092	Seq26	MT332747		‒	‒	‒	‒	Y	‒	‒	‒	‒	‒	‒	‒	‒	‒	‒	‒	‒	‒	‒	‒	‒	‒	‒	Y	‒	‒	‒	‒	‒	‒	‒	‒	Y	‒	‒	‒	‒	‒	‒
	Unknown	1	AY072727	97-604	C165T, A278R, C309Y, C378T, G429A, A432G, A473R	If G, pD158G	310436	Seq27	MT332748		‒	‒	‒	‒	T	‒	‒	‒	‒	‒	‒	‒	‒	‒	‒	‒	‒	‒	‒	‒	‒	‒	‒	‒	R	‒	‒	‒	‒	‒	‒	‒	Y	‒	‒	‒	‒	‒	‒
	Unknown	1	AY072727	97-555	C165T, G322K, T519C	If T, pD108Y	310549	Seq28	MT332749		‒	‒	‒	‒	T	‒	‒	‒	‒	‒	‒	‒	‒	‒	‒	‒	‒	‒	‒	‒	‒	‒	‒	‒	‒	‒	‒	‒	‒	‒	‒	‒	‒	‒	‒	K	‒	‒	‒
	Unknown	3	AY072727	93-590	C165T, C309T	No	320145	Seq29	MT332750		‒	‒	‒	‒	T	‒	‒	‒	‒	‒	‒	‒	‒	‒	‒	‒	‒	‒	‒	‒	‒	‒	‒	‒	‒	‒	‒	‒	‒	‒	‒	‒	T	‒	‒	‒	‒	‒	‒
	Unknown	1	AY072727	97-604	C165T, C309Y	No	303429	Seq30	MT332751		‒	‒	‒	‒	T	‒	‒	‒	‒	‒	‒	‒	‒	‒	‒	‒	‒	‒	‒	‒	‒	‒	‒	‒	‒	‒	‒	‒	‒	‒	‒	‒	Y	‒	‒	‒	‒	‒	‒
	Unknown	1	AY072727	98-594	C165T, C309T, A401R	If A, pR66H	302494	Seq31	MT332752		‒	‒	‒	‒	T	‒	‒	‒	‒	‒	‒	‒	‒	‒	‒	‒	‒	‒	‒	‒	‒	‒	‒	‒	‒	‒	‒	‒	‒	‒	‒	‒	T	‒	‒	‒	‒	‒	‒
	Unknown	1	AY072727	97-604	C165Y, C309Y, T519Y, C564Y	No	303392	Seq32	MT332753		‒	‒	‒	‒	Y	‒	‒	‒	‒	‒	‒	‒	‒	‒	‒	‒	‒	‒	‒	‒	‒	‒	‒	‒	‒	‒	‒	‒	‒	‒	‒	‒	Y	‒	‒	‒	‒	‒	‒
	Unknown	2	AY072727	97-605	A183G	No	300827	Seq33	MT332754		‒	‒	‒	‒	‒	‒	‒	G	‒	‒	‒	‒	‒	‒	‒	‒	‒	‒	‒	‒	‒	‒	‒	‒	‒	‒	‒	‒	‒	‒	‒	‒	‒	‒	‒	‒	‒	‒	‒
	Unknown	1	AY072727	97-601	A183G, C199T, C309T, T514Y	Stop codon	302918	‒	‒		‒	‒	‒	‒	‒	‒	‒	G	‒	T	‒	‒	‒	‒	‒	‒	‒	‒	‒	‒	‒	‒	‒	‒	‒	‒	‒	‒	‒	‒	‒	‒	T	‒	‒	‒	‒	‒	‒
	Unknown	1	AY072727	97-603	A183G, A215R, C279Y, C309Y, T312Y, C450Y, T519Y, C564Y	If G, pD72G	320820	Seq34	MT332755		‒	‒	‒	‒	‒	‒	‒	G	‒	‒	‒	R	‒	‒	‒	‒	‒	‒	‒	‒	‒	‒	‒	‒	‒	Y	‒	‒	‒	‒	‒	‒	Y	Y	‒	‒	‒	‒	‒
	Unknown	1	AY072727	145-537	A183G, G226A, C309T, T519C	pE76K	320863	Seq35	MT332756		‒	‒	‒	‒	‒	‒	‒	G	‒	‒	‒	‒	A	‒	‒	‒	‒	‒	‒	‒	‒	‒	‒	‒	‒	‒	‒	‒	‒	‒	‒	‒	T	‒	‒	‒	‒	‒	‒
	Unknown	1	AY072727	97-590	A183R, A228R, C282Y, C309T	No	320731	Seq36	MT332757		‒	‒	‒	‒	‒	‒	‒	R	‒	‒	‒	‒	‒	R	‒	‒	‒	‒	‒	‒	‒	‒	‒	‒	‒	‒	‒	Y	‒	‒	‒	‒	T	‒	‒	‒	‒	‒	‒
	Unknown	1	AY072727	97-601	A183G, A228R, C309Y, T312Y, C450Y	No	300418	Seq37	MT332758		‒	‒	‒	‒	‒	‒	‒	G	‒	‒	‒	‒	‒	R	‒	‒	‒	‒	‒	‒	‒	‒	‒	‒	‒	‒	‒	‒	‒	‒	‒	‒	Y	Y	‒	‒	‒	‒	‒
	Unknown	1	AY072727	97-595	A183G, A228R, C309T, C420Y, T519Y, C564Y	No	300225	Seq38	MT332759		‒	‒	‒	‒	‒	‒	‒	G	‒	‒	‒	‒	‒	R	‒	‒	‒	‒	‒	‒	‒	‒	‒	‒	‒	‒	‒	‒	‒	‒	‒	‒	T	‒	‒	‒	‒	‒	‒
	Unknown	1	AY072727	97-593	A183G, G273A, C309T, C450T	No	303194	Seq39	MT332760		‒	‒	‒	‒	‒	‒	‒	G	‒	‒	‒	‒	‒	‒	‒	‒	‒	‒	‒	‒	‒	‒	A	‒	‒	‒	‒	‒	‒	‒	‒	‒	T	‒	‒	‒	‒	‒	‒
	Unknown	1	AY072727	97-601	A183G, C279T, T519C, C564T	No	302245	Seq40	MT332761		‒	‒	‒	‒	‒	‒	‒	G	‒	‒	‒	‒	‒	‒	‒	‒	‒	‒	‒	‒	‒	‒	‒	‒	‒	T	‒	‒	‒	‒	‒	‒	‒	‒	‒	‒	‒	‒	‒
	Unknown	1	AY072727	97-587	A183R, C282Y, C309Y, C393Y, A586R	No	302845	Seq41	MT332762		‒	‒	‒	‒	‒	‒	‒	R	‒	‒	‒	‒	‒	‒	‒	‒	‒	‒	‒	‒	‒	‒	‒	‒	‒	‒	‒	Y	‒	‒	‒	‒	Y	‒	‒	‒	‒	‒	‒
	Unknown	1	AY072727	93-604	A183G, A302R, C309T, T519C, C564T	If G, pK101R	320132	Seq42	MT332763		‒	‒	‒	‒	‒	‒	‒	G	‒	‒	‒	‒	‒	‒	‒	‒	‒	‒	‒	‒	‒	‒	‒	‒	‒	‒	‒	‒	‒	‒	‒	R	T	‒	‒	‒	‒	‒	‒
	Unknown	1	AY072727	102-590	A183G, C309T	No	303210	Seq43	MT332764		‒	‒	‒	‒	‒	‒	‒	G	‒	‒	‒	‒	‒	‒	‒	‒	‒	‒	‒	‒	‒	‒	‒	‒	‒	‒	‒	‒	‒	‒	‒	‒	T	‒	‒	‒	‒	‒
	Unknown	1	AY072727	98-595	A183R, C309T	No	302342	Seq44	MT332765		‒	‒	‒	‒	‒	‒	‒	R	‒	‒	‒	‒	‒	‒	‒	‒	‒	‒	‒	‒	‒	‒	‒	‒	‒	‒	‒	‒	‒	‒	‒	‒	T	‒	‒	‒	‒	‒	‒
	Unknown	1	AY072727	98-604	A183R, C309Y	No	320105	Seq45	MT332766		‒	‒	‒	‒	‒	‒	‒	R	‒	‒	‒	‒	‒	‒	‒	‒	‒	‒	‒	‒	‒	‒	‒	‒	‒	‒	‒	‒	‒	‒	‒	‒	Y	‒	‒	‒	‒	‒	‒
	Unknown	2	AY072727	97-601	A183R, C309Y, A316R, T519Y, C564Y	If G, pM106V	303255	Seq46	MT332767		‒	‒	‒	‒	‒	‒	‒	R	‒	‒	‒	‒	‒	‒	‒	‒	‒	‒	‒	‒	‒	‒	‒	‒	‒	‒	‒	‒	‒	‒	‒	‒	Y	‒	R	‒	‒	‒	‒
	Unknown	1	AY072727	93-603	A183R, G388R	If A, pA130T	320702	Seq47	MT332768		‒	‒	‒	‒	‒	‒	‒	R	‒	‒	‒	‒	‒	‒	‒	‒	‒	‒	‒	‒	‒	‒	‒	‒	‒	‒	‒	‒	‒	‒	‒	‒	‒	‒	‒	‒	‒	‒	‒
	Unknown	1	AY072727	93-604	A183G, C426T	No	310242	Seq48	MT332769		‒	‒	‒	‒	‒	‒	‒	G	‒	‒	‒	‒	‒	‒	‒	‒	‒	‒	‒	‒	‒	‒	‒	‒	‒	‒	‒	‒	‒	‒	‒	‒	‒	‒	‒	‒	‒	‒	‒
	Unknown	1	AY072727	97-594	A183G, A228G, C309T	No	300257	Seq49	MT332770		‒	‒	‒	‒	‒	‒	‒	G	‒	‒	‒	‒	‒	G	‒	‒	‒	‒	‒	‒	‒	‒	‒	‒	‒	‒	‒	‒	‒	‒	‒	‒	T	‒	‒	‒	‒	‒	‒
	Unknown	1	AY072727	98-596	A183G, A228R, C309Y	No	300334	Seq50	MT332771		‒	‒	‒	‒	‒	‒	‒	G	‒	‒	‒	‒	‒	R	‒	‒	‒	‒	‒	‒	‒	‒	‒	‒	‒	‒	‒	‒	‒	‒	‒	‒	Y	‒	‒	‒	‒	‒	‒
	Unknown	1	AY072727	98-604	A183R, A228R, C309T	No	310047	Seq51	MT332772		‒	‒	‒	‒	‒	‒	‒	R	‒	‒	‒	‒	‒	R	‒	‒	‒	‒	‒	‒	‒	‒	‒	‒	‒	‒	‒	‒	‒	‒	‒	‒	T	‒	‒	‒	‒	‒	‒
	Unknown	1	AY072727	98-604	A183R, C282Y, C309Y	No	320645	Seq52	MT332773		‒	‒	‒	‒	‒	‒	‒	R	‒	‒	‒	‒	‒	‒	‒	‒	‒	‒	‒	‒	‒	‒	‒	‒	‒	‒	‒	Y	‒	‒	‒	‒	Y	‒	‒	‒	‒	‒	‒
	Unknown	1	AY072727	97-605	A183R, C309T	No	303533	Seq53	MT332774		‒	‒	‒	‒	‒	‒	‒	R	‒	‒	‒	‒	‒	‒	‒	‒	‒	‒	‒	‒	‒	‒	‒	‒	‒	‒	‒	‒	‒	‒	‒	‒	T	‒	‒	‒	‒	‒	‒
	Unknown	1	AY072727	144-604	A183G, C309Y, T312Y	No	310255	Seq54	MT332775		‒	‒	‒	‒	‒	‒	‒	G	‒	‒	‒	‒	‒	‒	‒	‒	‒	‒	‒	‒	‒	‒	‒	‒	‒	‒	‒	‒	‒	‒	‒	‒	Y	Y	‒	‒	‒	‒	‒
	Unknown	1	AY072727	97-601	A183R, C309Y, C339Y, C339InsC, C420Y, C423Y, T519C, C564T	Stop codon	302875	‒	‒		‒	‒	‒	‒	‒	‒	‒	R	‒	‒	‒	‒	‒	‒	‒	‒	‒	‒	‒	‒	‒	‒	‒	‒	‒	‒	‒	‒	‒	‒	‒	‒	Y	‒	‒	‒	‒	‒	‒
	Unknown	1	AY072727	97-537	A183G, C309T, C366Y, T519Y	No	300370	Seq55	MT332776		‒	‒	‒	‒	‒	‒	‒	G	‒	‒	‒	‒	‒	‒	‒	‒	‒	‒	‒	‒	‒	‒	‒	‒	‒	‒	‒	‒	‒	‒	‒	‒	T	‒	‒	‒	‒	‒	‒
	Unknown	1	AY072727	97-601	A183G, C309T, A387R, T519C, C564T	No	302057	Seq56	MT332777		‒	‒	‒	‒	‒	‒	‒	G	‒	‒	‒	‒	‒	‒	‒	‒	‒	‒	‒	‒	‒	‒	‒	‒	‒	‒	‒	‒	‒	‒	‒	‒	T	‒	‒	‒	‒	‒	‒
	Unknown	1	AY072727	97-587	A183R, C309Y, C420Y, C423Y, T519C, C564T	No	320885	Seq57	MT332778		‒	‒	‒	‒	‒	‒	‒	R	‒	‒	‒	‒	‒	‒	‒	‒	‒	‒	‒	‒	‒	‒	‒	‒	‒	‒	‒	‒	‒	‒	‒	‒	Y	‒	‒	‒	‒	‒	‒
	Unknown	1	AY072727	97-594	A183R, C309Y, C423Y, T519Y, C564Y	No	303501	Seq58	MT332779		‒	‒	‒	‒	‒	‒	‒	R	‒	‒	‒	‒	‒	‒	‒	‒	‒	‒	‒	‒	‒	‒	‒	‒	‒	‒	‒	‒	‒	‒	‒	‒	Y	‒	‒	‒	‒	‒	‒
	Unknown	1	AY072727	97-594	A183R, C309Y, C426Y, C450Y, T519Y, C564Y	No	320519	Seq59	MT332780		‒	‒	‒	‒	‒	‒	‒	R	‒	‒	‒	‒	‒	‒	‒	‒	‒	‒	‒	‒	‒	‒	‒	‒	‒	‒	‒	‒	‒	‒	‒	‒	Y	‒	‒	‒	‒	‒	‒
	Unknown	1	AY072727	97-590	A183G, C309T, A430W, T519C, C564T	If T, pT144S	320585	Seq60	MT332781		‒	‒	‒	‒	‒	‒	‒	G	‒	‒	‒	‒	‒	‒	‒	‒	‒	‒	‒	‒	‒	‒	‒	‒	‒	‒	‒	‒	‒	‒	‒	‒	T	‒	‒	‒	‒	‒	‒
	Unknown	1	AY072727	103-604	A183G, C309T, C483Y, T519C, C564T	No	320268	Seq61	MT332782		‒	‒	‒	‒	‒	‒	‒	G	‒	‒	‒	‒	‒	‒	‒	‒	‒	‒	‒	‒	‒	‒	‒	‒	‒	‒	‒	‒	‒	‒	‒	‒	T	‒	‒	‒	‒	‒	‒
	Unknown	1	AY072727	97-595	A183G, C309T, G486R, T519Y, C564Y	No	320060	Seq62	MT332783		‒	‒	‒	‒	‒	‒	‒	G	‒	‒	‒	‒	‒	‒	‒	‒	‒	‒	‒	‒	‒	‒	‒	‒	‒	‒	‒	‒	‒	‒	‒	‒	T	‒	‒	‒	‒	‒	‒
	Unknown	1	AY072727	97-550	A183R, C309Y, T519Y	No	303504	Seq63	MT332784		‒	‒	‒	‒	‒	‒	‒	R	‒	‒	‒	‒	‒	‒	‒	‒	‒	‒	‒	‒	‒	‒	‒	‒	‒	‒	‒	‒	‒	‒	‒	‒	Y	‒	‒	‒	‒	‒	‒
	Unknown	9	AY072727	93-601	A183G, C309T, T519C, C564T	No	310454	Seq64	MT332785		‒	‒	‒	‒	‒	‒	‒	G	‒	‒	‒	‒	‒	‒	‒	‒	‒	‒	‒	‒	‒	‒	‒	‒	‒	‒	‒	‒	‒	‒	‒	‒	T	‒	‒	‒	‒	‒	‒
	Unknown	1	AY072727	97-604	A183G, C309Y, T519Y, C564Y	No	303445	Seq65	MT332786		‒	‒	‒	‒	‒	‒	‒	G	‒	‒	‒	‒	‒	‒	‒	‒	‒	‒	‒	‒	‒	‒	‒	‒	‒	‒	‒	‒	‒	‒	‒	‒	Y	‒	‒	‒	‒	‒	‒
	Unknown	1	AY072727	98-604	A183G, C309T, C564T	No	302941	Seq66	MT332787		‒	‒	‒	‒	‒	‒	‒	G	‒	‒	‒	‒	‒	‒	‒	‒	‒	‒	‒	‒	‒	‒	‒	‒	‒	‒	‒	‒	‒	‒	‒	‒	T	‒	‒	‒	‒	‒	‒
	Unknown	1	AY072727	97-595	A183R, C309T, T519Y, C564Y	No	303268	Seq67	MT332788		‒	‒	‒	‒	‒	‒	‒	R	‒	‒	‒	‒	‒	‒	‒	‒	‒	‒	‒	‒	‒	‒	‒	‒	‒	‒	‒	‒	‒	‒	‒	‒	T	‒	‒	‒	‒	‒	‒
	Unknown	4	AY072727	93-604	A183R, C309Y, T519Y, C564Y	No	303211	Seq68	MT332789		‒	‒	‒	‒	‒	‒	‒	R	‒	‒	‒	‒	‒	‒	‒	‒	‒	‒	‒	‒	‒	‒	‒	‒	‒	‒	‒	‒	‒	‒	‒	‒	Y	‒	‒	‒	‒	‒	‒
	Unknown	1	AY072727	97-604	A183R, C309T, T519Y, G531R, C564Y	No	300193	Seq69	MT332790		‒	‒	‒	‒	‒	‒	‒	R	‒	‒	‒	‒	‒	‒	‒	‒	‒	‒	‒	‒	‒	‒	‒	‒	‒	‒	‒	‒	‒	‒	‒	‒	T	‒	‒	‒	‒	‒	‒
	Unknown	1	AY072727	102-604	A183R, C309Y, T519Y, C540Y, C564Y	No	310327	Seq70	MT332791		‒	‒	‒	‒	‒	‒	‒	R	‒	‒	‒	‒	‒	‒	‒	‒	‒	‒	‒	‒	‒	‒	‒	‒	‒	‒	‒	‒	‒	‒	‒	‒	Y	‒	‒	‒	‒	‒	‒
	Unknown	2	AY072727	97-601	A183G, T519C, C564T	No	303404	Seq71	MT332792		‒	‒	‒	‒	‒	‒	‒	G	‒	‒	‒	‒	‒	‒	‒	‒	‒	‒	‒	‒	‒	‒	‒	‒	‒	‒	‒	‒	‒	‒	‒	‒	‒	‒	‒	‒	‒	‒	‒
	Unknown	1	AY072727	93-604	C204M, G258R, G289R, C309Y	If A, pA97T	320532	Seq72	MT332793		‒	‒	‒	‒	‒	‒	‒	‒	‒	‒	M	‒	‒	‒	‒	‒	‒	‒	‒	‒	R	‒	‒	‒	‒	‒	‒	‒	‒	‒	R	‒	Y	‒	‒	‒	‒	‒	‒
	Unknown	1	AY072727	97-605	A228R, T240Y, C309Y, C423Y	No	300735	Seq73	MT332794		‒	‒	‒	‒	‒	‒	‒	‒	‒	‒	‒	‒	‒	R	‒	‒	Y	‒	‒	‒	‒	‒	‒	‒	‒	‒	‒	‒	‒	‒	‒	‒	Y	‒	‒	‒	‒	‒	‒
	Unknown	2	AY072727	93-603	A228G, C543T	No	320086	Seq74	MT332795		‒	‒	‒	‒	‒	‒	‒	‒	‒	‒	‒	‒	‒	G	‒	‒	‒	‒	‒	‒	‒	‒	‒	‒	‒	‒	‒	‒	‒	‒	‒	‒	‒	‒	‒	‒	‒	‒	‒
	Unknown	1	AY072727	94-604	A233R, G258R	If G, pK78R	320624	Seq75	MT332796		‒	‒	‒	‒	‒	‒	‒	‒	‒	‒	‒	‒	‒	‒	R	‒	‒	‒	‒	‒	R	‒	‒	‒	‒	‒	‒	‒	‒	‒	‒	‒	‒	‒	‒	‒	‒	‒	‒
	Unknown	2	AY072727	93-753	T240C, C309T	No	302657	Seq76	MT332797		‒	‒	‒	‒	‒	‒	‒	‒	‒	‒	‒	‒	‒	‒	‒	‒	C	‒	‒	‒	‒	‒	‒	‒	‒	‒	‒	‒	‒	‒	‒	‒	T	‒	‒	‒	‒	‒	‒
	Unknown	1	AY072727	97-595	T240C, C309T, A463R	If G, pK155E	303221	Seq77	MT332798		‒	‒	‒	‒	‒	‒	‒	‒	‒	‒	‒	‒	‒	‒	‒	‒	C	‒	‒	‒	‒	‒	‒	‒	‒	‒	‒	‒	‒	‒	‒	‒	T	‒	‒	‒	‒	‒	‒
	Unknown	1	AY072727	97-601	T240C, T407Y, T519C, C564T	If C, pL136P	302876	Seq78	MT332799		‒	‒	‒	‒	‒	‒	‒	‒	‒	‒	‒	‒	‒	‒	‒	‒	C	‒	‒	‒	‒	‒	‒	‒	‒	‒	‒	‒	‒	‒	‒	‒	‒	‒	‒	‒	‒	‒	‒
	Unknown	1	AY072727	102-594	A269R, A332G	If G, pE90G	310571	Seq79	MT332800		‒	‒	‒	‒	‒	‒	‒	‒	‒	‒	‒	‒	‒	‒	‒	‒	‒	‒	‒	‒	‒	R	‒	‒	‒	‒	‒	‒	‒	‒	‒	‒	‒	‒	‒	‒	‒	‒	G
	Unknown	1	AY072727	103-596	C279T, C309T, T350Y	If C, pL117P	320323	Seq80	MT332801		‒	‒	‒	‒	‒	‒	‒	‒	‒	‒	‒	‒	‒	‒	‒	‒	‒	‒	‒	‒	‒	‒	‒	‒	‒	T	‒	‒	‒	‒	‒	‒	T	‒	‒	‒	‒	‒	‒
	Unknown	1	AY072727	97-601	C279Y, C309Y, C450Y, T519C, C564T	No	302539	Seq81	MT332802		‒	‒	‒	‒	‒	‒	‒	‒	‒	‒	‒	‒	‒	‒	‒	‒	‒	‒	‒	‒	‒	‒	‒	‒	‒	Y	‒	‒	‒	‒	‒	‒	Y	‒	‒	‒	‒	‒	‒
	Unknown	1	AY072727	97-606	C282Y, C309Y, C393Y	No	303532	Seq82	MT332803		‒	‒	‒	‒	‒	‒	‒	‒	‒	‒	‒	‒	‒	‒	‒	‒	‒	‒	‒	‒	‒	‒	‒	‒	‒	‒	‒	Y	‒	‒	‒	‒	Y	‒	‒	‒	‒	‒	‒
	Unknown	5	AY072727	97-604	C309T	No	302727	Seq83	MT332804		‒	‒	‒	‒	‒	‒	‒	‒	‒	‒	‒	‒	‒	‒	‒	‒	‒	‒	‒	‒	‒	‒	‒	‒	‒	‒	‒	‒	‒	‒	‒	‒	T	‒	‒	‒	‒	‒	‒
	Unknown	3	AY072727	141-753	C309Y	No	302551	Seq84	MT332805		‒	‒	‒	‒	‒	‒	‒	‒	‒	‒	‒	‒	‒	‒	‒	‒	‒	‒	‒	‒	‒	‒	‒	‒	‒	‒	‒	‒	‒	‒	‒	‒	Y	‒	‒	‒	‒	‒	‒
	Unknown	1	AY072727	97-604	C309Y, C393Y	No	302708	Seq85	MT332806		‒	‒	‒	‒	‒	‒	‒	‒	‒	‒	‒	‒	‒	‒	‒	‒	‒	‒	‒	‒	‒	‒	‒	‒	‒	‒	‒	‒	‒	‒	‒	‒	Y	‒	‒	‒	‒	‒	‒
	Unknown	1	AY072727	97-604	C309Y, C393Y, C564Y	No	302863	Seq86	MT332807		‒	‒	‒	‒	‒	‒	‒	‒	‒	‒	‒	‒	‒	‒	‒	‒	‒	‒	‒	‒	‒	‒	‒	‒	‒	‒	‒	‒	‒	‒	‒	‒	Y	‒	‒	‒	‒	‒	‒
	Unknown	1	AY072727	97-605	C309Y, C540Y, C543Y, G552R	No	320684	Seq87	MT332808		‒	‒	‒	‒	‒	‒	‒	‒	‒	‒	‒	‒	‒	‒	‒	‒	‒	‒	‒	‒	‒	‒	‒	‒	‒	‒	‒	‒	‒	‒	‒	‒	Y	‒	‒	‒	‒	‒	‒
	Unknown	1	AY072727	97-604	G327R, A335G, T407Y, C450T	If C, pL136P	303466	Seq88	MT332809		‒	‒	‒	‒	‒	‒	‒	‒	‒	‒	‒	‒	‒	‒	‒	‒	‒	‒	‒	‒	‒	‒	‒	‒	‒	‒	‒	‒	‒	‒	‒	‒	‒	‒	‒	‒	R	‒	‒
	Unknown	1	AY072727	97-604	A335G, C336T, A394R, G591A	If G, pR132G	302805	Seq89	MT332810		‒	‒	‒	‒	‒	‒	‒	‒	‒	‒	‒	‒	‒	‒	‒	‒	‒	‒	‒	‒	‒	‒	‒	‒	‒	‒	‒	‒	‒	‒	‒	‒	‒	‒	‒	‒	‒	‒	‒
	Unknown	1	AY072727	93-603	T338Y, T519C	If C, pV113A	320746	Seq90	MT332811		‒	‒	‒	‒	‒	‒	‒	‒	‒	‒	‒	‒	‒	‒	‒	‒	‒	‒	‒	‒	‒	‒	‒	‒	‒	‒	‒	‒	‒	‒	‒	‒	‒	‒	‒	‒	‒	‒	‒
	Unknown	1	AY072727	97-603	C389Y	If T, pA130V	302154	Seq91	MT332812		‒	‒	‒	‒	‒	‒	‒	‒	‒	‒	‒	‒	‒	‒	‒	‒	‒	‒	‒	‒	‒	‒	‒	‒	‒	‒	‒	‒	‒	‒	‒	‒	‒	‒	‒	‒	‒	‒	‒
	Unknown	1	AY072727	96-590	C426Y, C450Y	No	320535	Seq92	MT332813		‒	‒	‒	‒	‒	‒	‒	‒	‒	‒	‒	‒	‒	‒	‒	‒	‒	‒	‒	‒	‒	‒	‒	‒	‒	‒	‒	‒	‒	‒	‒	‒	‒	‒	‒	‒	‒	‒	‒
	Unknown	2	AY072727	97-604	C540T	No	302610	Seq93	MT332814		‒	‒	‒	‒	‒	‒	‒	‒	‒	‒	‒	‒	‒	‒	‒	‒	‒	‒	‒	‒	‒	‒	‒	‒	‒	‒	‒	‒	‒	‒	‒	‒	‒	‒	‒	‒	‒	‒	‒
	Unknown	2	AY072727	93-603	C543T	No	303537	Seq94	MT332815		‒	‒	‒	‒	‒	‒	‒	‒	‒	‒	‒	‒	‒	‒	‒	‒	‒	‒	‒	‒	‒	‒	‒	‒	‒	‒	‒	‒	‒	‒	‒	‒	‒	‒	‒	‒	‒	‒	‒
	Unknown	1	AY072727	102-598	G472R	If A, pD158N	320116	Seq95	MT332816		‒	‒	‒	‒	‒	‒	‒	‒	‒	‒	‒	‒	‒	‒	‒	‒	‒	‒	‒	‒	‒	‒	‒	‒	‒	‒	‒	‒	‒	‒	‒	‒	‒	‒	‒	‒	‒	‒	‒
	Unknown	1	AY072727	97-594	G576R	No	302820	Seq96	MT332817		‒	‒	‒	‒	‒	‒	‒	‒	‒	‒	‒	‒	‒	‒	‒	‒	‒	‒	‒	‒	‒	‒	‒	‒	‒	‒	‒	‒	‒	‒	‒	‒	‒	‒	‒	‒	‒	‒	‒
	Total	142
[truncated: 49 more columns]
