# Supplementary material for: Molecular diversity of Giardia duodenalis in children under 5 years from the Manhiça district, Southern Mozambique enrolled in a matched case-control study on the aetiology of diarrhoea
Source: PLoS Negl Trop Dis. 2021 Jan 19;15(1):e0008987. doi: 10.1371/journal.pntd.0008987 (PMC7846004; doi:10.1371/journal.pntd.0008987)
Supplement: S5 Table — Single Nucleotide Polymorphisms (SNPs) inducing amino acid substitutions are highlighted in red indicating the amino acid change. Nucleotide position / sites at reference sequences with SNPs are also presented, with hotspots for SNPs shaded in yellow. GenBank accession numbers are provided. (XLSX) [file pntd.0008987.s005.xlsx]

## Sheet: S5A_Table
Assemblage	Sub-assemblage	Isolates No.	Reference sequence	Stretch	Single Nucleotide Polymorphisms	Amino acid change(s)	Isolate Id.	Seq. Number	GenBank ID
A	AII	10	U57897	293-805	None	No	302950	Seq1	MT427464
		1	U57897	293-805	C394R	If G, pA46G; If A, pA46G	320363	Seq2	MT427465																															Nucleotide at position of reference sequence AF069561 (BIII)
											C15	C20	C34	A37	C43	C57	C72	C84	G105	C108	C111	G117	T120	C121	G138	C141	C148	G151	G153	G156	A157	G168	A180	G184	C186	G187	G189	G198	G204	G210	G212	C214	T221	A223	T224	C233	A236	A238	G239
B	BIII	8	AF069561	1-456	None	No	303243	Seq3	MT427466		‒	‒	‒	‒	‒	‒	‒	‒	‒	‒	‒	‒	‒	‒	‒	‒	‒	‒	‒	‒	‒	‒	‒	‒	‒	‒	‒	‒	‒	‒	‒	‒	‒	‒	‒	‒	‒	‒	‒
		1	AF069561	1-456	C15Y, G339R	No	302154	Seq4	MT427467		Y	‒	‒	‒	‒	‒	‒	‒	‒	‒	‒	‒	‒	‒	‒	‒	‒	‒	‒	‒	‒	‒	‒	‒	‒	‒	‒	‒	‒	‒	‒	‒	‒	‒	‒	‒	‒	‒	‒
		1	AF069561	1-456	C20Y, C34Y, C108Y, C141T, G189R	If T, pA7V; If T, pH12Y	320011	Seq5	MT427468		‒	Y	Y	‒	‒	‒	‒	‒	‒	Y	‒	‒	‒	‒	‒	T	‒	‒	‒	‒	‒	‒	‒	‒	‒	‒	R	‒	‒	‒	‒	‒	‒	‒	‒	‒	‒	‒	‒
		2	AF069561	1-426	C34T	pH12Y	320645	Seq6	MT427469		‒	‒	T	‒	‒	‒	‒	‒	‒	‒	‒	‒	‒	‒	‒	‒	‒	‒	‒	‒	‒	‒	‒	‒	‒	‒	‒	‒	‒	‒	‒	‒	‒	‒	‒	‒	‒	‒	‒
		1	AF069561	1-456	C34Y, A37R, C108Y, C141Y, A345R, T381Y	If T, pH12Y; If G, pH12Y	300225	Seq7	MT427470		‒	‒	Y	R	‒	‒	‒	‒	‒	Y	‒	‒	‒	‒	‒	Y	‒	‒	‒	‒	‒	‒	‒	‒	‒	‒	‒	‒	‒	‒	‒	‒	‒	‒	‒	‒	‒	‒	‒
		1	AF069561	1-456	C34Y, C57Y, C141Y, G189R	If T, pH12Y	303504	Seq8	MT427471		‒	‒	Y	‒	‒	Y	‒	‒	‒	‒	‒	‒	‒	‒	‒	Y	‒	‒	‒	‒	‒	‒	‒	‒	‒	‒	R	‒	‒	‒	‒	‒	‒	‒	‒	‒	‒	‒	‒
		1	AF069561	1-456	C34T, C72Y, C108Y, C121Y, C141Y, C214Y, A223R, A240R, A345R, A414C, A426R, G453A	pH12Y; If G pI75V; pE138D	300894	Seq9	MT427472		‒	‒	T	‒	‒	‒	Y	‒	‒	Y	‒	‒	‒	Y	‒	Y	‒	‒	‒	‒	‒	‒	‒	‒	‒	‒	‒	‒	‒	‒	‒	Y	‒	R	‒	‒	‒	‒	‒
		1	AF069561	1-456	C34Y, C84Y, G153R, G156R	If T, pH12Y	310225	Seq10	MT427473		‒	‒	Y	‒	‒	‒	‒	Y	‒	‒	‒	‒	‒	‒	‒	‒	‒	‒	R	R	‒	‒	‒	‒	‒	‒	‒	‒	‒	‒	‒	‒	‒	‒	‒	‒	‒	‒	‒
		1	AF069561	1-456	C34Y, G105R, C108Y, C141Y, G210R, C435Y, C447Y	If T, pH12Y	300735	Seq11	MT427474		‒	‒	Y	‒	‒	‒	‒	‒	R	Y	‒	‒	‒	‒	‒	Y	‒	‒	‒	‒	‒	‒	‒	‒	‒	‒	‒	‒	‒	R	‒	‒	‒	‒	‒	‒	‒	‒	‒
		1	AF069561	1-456	C43Y, G105R, G156R, C214Y, A247R	If T, pP15S; If T, pH72Y; If G, pI83V	320092	Seq12	MT427475		‒	‒	‒	‒	Y	‒	‒	‒	R	‒	‒	‒	‒	‒	‒	‒	‒	‒	‒	R	‒	‒	‒	‒	‒	‒	‒	‒	‒	‒	‒	Y	‒	‒	‒	‒	‒	‒	‒
		1	AF069561	1-456	C34T, G105A, G239A, T308Y, G420R, G432R, C447T	pH12Y; pR80K; If C, pM103T	320099	Seq13	MT427476		‒	‒	T	‒	‒	‒	‒	‒	A	‒	‒	‒	‒	‒	‒	‒	‒	‒	‒	‒	‒	‒	‒	‒	‒	‒	‒	‒	‒	‒	‒	‒	‒	‒	‒	‒	‒	‒	A
		1	AF069561	1-456	C43Y, G105R, A431R	If T, pP15S; If G, pE144G	303187	Seq14	MT427477		‒	‒	‒	‒	Y	‒	‒	‒	R	‒	‒	‒	‒	‒	‒	‒	‒	‒	‒	‒	‒	‒	‒	‒	‒	‒	‒	‒	‒	‒	‒	‒	‒	‒	‒	‒	‒	‒	‒
		1	AF069561	1-456	C34Y, C108T, C111Y, G138R, A345R, A414M, A426R, C447Y, G453R	If T, pH12Y; If C, pE138D	303432	Seq15	MT427478		‒	‒	Y	‒	‒	‒	‒	‒	‒	T	Y	‒	‒	‒	R	‒	‒	‒	‒	‒	‒	‒	‒	‒	‒	‒	‒	‒	‒	‒	‒	‒	‒	‒	‒	‒	‒	‒	‒
		1	AF069561	1-456	C34T, C108T, C141T	pH12Y	303428	Seq16	MT427479		‒	‒	T	‒	‒	‒	‒	‒	‒	T	‒	‒	‒	‒	‒	T	‒	‒	‒	‒	‒	‒	‒	‒	‒	‒	‒	‒	‒	‒	‒	‒	‒	‒	‒	‒	‒	‒	‒
		1	AF069561	1-456	C34T, C108T, C141T, G189A	pH12Y	302922	Seq17	MT427480		‒	‒	T	‒	‒	‒	‒	‒	‒	T	‒	‒	‒	‒	‒	T	‒	‒	‒	‒	‒	‒	‒	‒	‒	‒	A	‒	‒	‒	‒	‒	‒	‒	‒	‒	‒	‒	‒
		1	AF069561	1-456	C34Y, C108Y, C141Y, G189R, A240R	If T, pH12Y	302342	Seq18	MT427481		‒	‒	Y	‒	‒	‒	‒	‒	‒	Y	‒	‒	‒	‒	‒	Y	‒	‒	‒	‒	‒	‒	‒	‒	‒	‒	R	‒	‒	‒	‒	‒	‒	‒	‒	‒	‒	‒	‒
		1	AF069561	1-456	C34Y, C108Y, C141Y, A238R	If T, pH12Y; If G, pR80G	303392	Seq19	MT427482		‒	‒	Y	‒	‒	‒	‒	‒	‒	Y	‒	‒	‒	‒	‒	Y	‒	‒	‒	‒	‒	‒	‒	‒	‒	‒	‒	‒	‒	‒	‒	‒	‒	‒	‒	‒	‒	R	‒
		1	AF069561	1-456	C34T, C108T, C141T, A414C	pH12Y; pE138D	303012	Seq20	MT427483		‒	‒	T	‒	‒	‒	‒	‒	‒	T	‒	‒	‒	‒	‒	T	‒	‒	‒	‒	‒	‒	‒	‒	‒	‒	‒	‒	‒	‒	‒	‒	‒	‒	‒	‒	‒	‒	‒
		1	AF069561	1-456	C34T, C108T, G153A, C435T	pH12Y	303524	Seq21	MT427484		‒	‒	T	‒	‒	‒	‒	‒	‒	T	‒	‒	‒	‒	‒	‒	‒	‒	A	‒	‒	‒	‒	‒	‒	‒	‒	‒	‒	‒	‒	‒	‒	‒	‒	‒	‒	‒	‒
		1	AF069561	15-456	C34Y, C108Y, T363Y	If T, pH12Y	310255	Seq22	MT427485		‒	‒	Y	‒	‒	‒	‒	‒	‒	Y	‒	‒	‒	‒	‒	‒	‒	‒	‒	‒	‒	‒	‒	‒	‒	‒	‒	‒	‒	‒	‒	‒	‒	‒	‒	‒	‒	‒	‒
		1	AF069561	1-456	C34Y, C141Y, G189R	If T, pH12Y	303255	Seq23	MT427486		‒	‒	Y	‒	‒	‒	‒	‒	‒	‒	‒	‒	‒	‒	‒	Y	‒	‒	‒	‒	‒	‒	‒	‒	‒	‒	R	‒	‒	‒	‒	‒	‒	‒	‒	‒	‒	‒	‒
		1	AF069561	1-456	C34T, G153A	pH12Y	302212	Seq24	MT427487		‒	‒	T	‒	‒	‒	‒	‒	‒	‒	‒	‒	‒	‒	‒	‒	‒	‒	A	‒	‒	‒	‒	‒	‒	‒	‒	‒	‒	‒	‒	‒	‒	‒	‒	‒	‒	‒	‒
		1	AF069561	1-456	C34Y, G153R, A180R, C255Y, A345R, T381Y, A426R	If T, pH12Y	300257	Seq25	MT427488		‒	‒	Y	‒	‒	‒	‒	‒	‒	‒	‒	‒	‒	‒	‒	‒	‒	‒	R	‒	‒	‒	R	‒	‒	‒	‒	‒	‒	‒	‒	‒	‒	‒	‒	‒	‒	‒	‒
		1	AF069561	1-456	C34Y, C447Y	If T, pH12Y	303533	Seq26	MT427489		‒	‒	Y	‒	‒	‒	‒	‒	‒	‒	‒	‒	‒	‒	‒	‒	‒	‒	‒	‒	‒	‒	‒	‒	‒	‒	‒	‒	‒	‒	‒	‒	‒	‒	‒	‒	‒	‒	‒
		1	AF069561	1-456	C43Y, G105R, G391S	If T, pP15S; If C, pA131P	303211	Seq27	MT427490		‒	‒	‒	‒	Y	‒	‒	‒	‒	R	‒	‒	‒	‒	‒	‒	‒	‒	‒	‒	‒	‒	‒	‒	‒	‒	‒	‒	‒	‒	‒	‒	‒	‒	‒	‒	‒	‒	‒
		1	AF069561	1-456	C57T	No	302494	Seq28	MT427491		‒	‒	‒	‒	‒	T	‒	‒	‒	‒	‒	‒	‒	‒	‒	‒	‒	‒	‒	‒	‒	‒	‒	‒	‒	‒	‒	‒	‒	‒	‒	‒	‒	‒	‒	‒	‒	‒	‒
		1	AF069561	1-456	C57Y	No	320885	Seq29	MT427492		‒	‒	‒	‒	‒	Y	‒	‒	‒	‒	‒	‒	‒	‒	‒	‒	‒	‒	‒	‒	‒	‒	‒	‒	‒	‒	‒	‒	‒	‒	‒	‒	‒	‒	‒	‒	‒	‒	‒
		1	AF069561	1-456	C57T, G156R, C214Y, A414M, A426R	If T, pH72Y; If C, pE138D	302057	Seq30	MT427493		‒	‒	‒	‒	‒	T	‒	‒	‒	‒	‒	‒	‒	‒	‒	‒	‒	‒	‒	R	‒	‒	‒	‒	‒	‒	‒	‒	‒	‒	‒	Y	‒	‒	‒	‒	‒	‒	‒
		1	AF069561	1-456	C84Y, C108Y, C121Y, C141T, C148Y, G189R, A236R	If G, pE79G	320023	Seq31	MT427494		‒	‒	‒	‒	‒	‒	‒	Y	‒	Y	‒	‒	‒	Y	‒	Y	Y	‒	‒	‒	‒	‒	‒	‒	‒	‒	R	‒	‒	‒	‒	‒	‒	‒	‒	‒	R	‒	‒
		1	AF069561	1-456	G105A	No	300193	Seq32	MT427495		‒	‒	‒	‒	‒	‒	‒	‒	A	‒	‒	‒	‒	‒	‒	‒	‒	‒	‒	‒	‒	‒	‒	‒	‒	‒	‒	‒	‒	‒	‒	‒	‒	‒	‒	‒	‒	‒	‒
		1	AF069561	1-456	G105R	No	300424	Seq33	MT427496		‒	‒	‒	‒	‒	‒	‒	‒	R	‒	‒	‒	‒	‒	‒	‒	‒	‒	‒	‒	‒	‒	‒	‒	‒	‒	‒	‒	‒	‒	‒	‒	‒	‒	‒	‒	‒	‒	‒
		1	AF069561	1-456	G105R, C108Y, C141Y	No	302551	Seq34	MT427497		‒	‒	‒	‒	‒	‒	‒	‒	R	Y	‒	‒	‒	‒	‒	Y	‒	‒	‒	‒	‒	‒	‒	‒	‒	‒	‒	‒	‒	‒	‒	‒	‒	‒	‒	‒	‒	‒	‒
		1	AF069561	1-456	G105R, C108Y, C141Y, G156R, C186Y, G198R, A345R	No	320425	Seq35	MT427498		‒	‒	‒	‒	‒	‒	‒	‒	R	Y	‒	‒	‒	‒	‒	Y	‒	‒	‒	R	‒	‒	‒	‒	Y	‒	‒	R	‒	‒	‒	‒	‒	‒	‒	‒	‒	‒	‒
		1	AF069561	1-456	G105R, G156R	No	320192	Seq36	MT427499		‒	‒	‒	‒	‒	‒	‒	‒	R	‒	‒	‒	‒	‒	‒	‒	‒	‒	‒	R	‒	‒	‒	‒	‒	‒	‒	‒	‒	‒	‒	‒	‒	‒	‒	‒	‒	‒	‒
		1	AF069561	1-456	G105A, G156A, A157R, C214T, T338W, A414C, A426G	If G, pN53D; pH72Y; If A, pL113Q; pE138D	300867	Seq37	MT427500		‒	‒	‒	‒	‒	‒	‒	‒	A	‒	‒	‒	‒	‒	‒	‒	‒	‒	‒	A	R	‒	‒	‒	‒	‒	‒	‒	‒	‒	‒	T	‒	‒	‒	‒	‒	‒	‒
		1	AF069561	1-456	G105A, G187A	pE63K	320879	Seq38	MT427501		‒	‒	‒	‒	‒	‒	‒	‒	A	‒	‒	‒	‒	‒	‒	‒	‒	‒	‒	‒	‒	‒	‒	‒	‒	A	‒	‒	‒	‒	‒	‒	‒	‒	‒	‒	‒	‒	‒
		1	AF069561	1-456	G105R, C214Y, A376R, G439R	If T, pH72Y; If G, pI126V; If A, pV147I	303532	Seq39	MT427502		‒	‒	‒	‒	‒	‒	‒	‒	R	‒	‒	‒	‒	‒	‒	‒	‒	‒	‒	‒	‒	‒	‒	‒	‒	‒	‒	‒	‒	‒	‒	Y	‒	‒	‒	‒	‒	‒	‒
		1	AF069561	1-456	G105A, T221Y	If C, pI74T	310135	Seq40	MT427503		‒	‒	‒	‒	‒	‒	‒	‒	A	‒	‒	‒	‒	‒	‒	‒	‒	‒	‒	‒	‒	‒	‒	‒	‒	‒	‒	‒	‒	‒	‒	‒	Y	‒	‒	‒	‒	‒	‒
		1	AF069561	1-456	G105R, C233Y	If T, pS78F	310436	Seq41	MT427504		‒	‒	‒	‒	‒	‒	‒	‒	R	‒	‒	‒	‒	‒	‒	‒	‒	‒	‒	‒	‒	‒	‒	‒	‒	‒	‒	‒	‒	‒	‒	‒	‒	‒	‒	Y	‒	‒	‒
		1	AF069561	1-456	G105R, C447Y	No	310577	Seq42	MT427505		‒	‒	‒	‒	‒	‒	‒	‒	R	‒	‒	‒	‒	‒	‒	‒	‒	‒	‒	‒	‒	‒	‒	‒	‒	‒	‒	‒	‒	‒	‒	‒	‒	‒	‒	‒	‒	‒	‒
		1	AF069561	1-456	C108T, C111T	No	300501	Seq43	MT427506		‒	‒	‒	‒	‒	‒	‒	‒	‒	T	T	‒	‒	‒	‒	‒	‒	‒	‒	‒	‒	‒	‒	‒	‒	‒	‒	‒	‒	‒	‒	‒	‒	‒	‒	‒	‒	‒	‒
		1	AF069561	1-456	C108T, C111Y, C121Y, C141Y, G153R	No	320086	Seq44	MT427507		‒	‒	‒	‒	‒	‒	‒	‒	‒	T	Y	‒	‒	Y	‒	Y	‒	‒	R	‒	‒	‒	‒	‒	‒	‒	‒	‒	‒	‒	‒	‒	‒	‒	‒	‒	‒	‒	‒
		1	AF069561	1-456	C108T, C111T, G153R	No	320820	Seq45	MT427508		‒	‒	‒	‒	‒	‒	‒	‒	‒	T	T	‒	‒	‒	‒	‒	‒	‒	R	‒	‒	‒	‒	‒	‒	‒	‒	‒	‒	‒	‒	‒	‒	‒	‒	‒	‒	‒	‒
		1	AF069561	1-437	C108Y, C111Y, G153R, G184R, A426R	If A, pV62I	320668	Seq46	MT427509		‒	‒	‒	‒	‒	‒	‒	‒	‒	Y	Y	‒	‒	‒	‒	‒	‒	‒	R	‒	‒	‒	‒	R	‒	‒	‒	‒	‒	‒	‒	‒	‒	‒	‒	‒	‒	‒	‒
		1	AF069561	1-456	C108T, C111T, C300T, A426G	No	302875	Seq47	MT427510		‒	‒	‒	‒	‒	‒	‒	‒	‒	T	T	‒	‒	‒	‒	‒	‒	‒	‒	‒	‒	‒	‒	‒	‒	‒	‒	‒	‒	‒	‒	‒	‒	‒	‒	‒	‒	‒	‒
		1	AF069561	1-456	C108Y, C121Y, C141Y	No	300607	Seq48	MT427511		‒	‒	‒	‒	‒	‒	‒	‒	‒	Y	‒	‒	‒	Y	‒	Y	‒	‒	‒	‒	‒	‒	‒	‒	‒	‒	‒	‒	‒	‒	‒	‒	‒	‒	‒	‒	‒	‒	‒
		1	AF069561	1-456	C108Y, C141Y, G189R, T224Y	If C, pI75T	302862	Seq49	MT427512		‒	‒	‒	‒	‒	‒	‒	‒	‒	Y	‒	‒	‒	‒	‒	Y	‒	‒	‒	‒	‒	‒	‒	‒	‒	‒	R	‒	‒	‒	‒	‒	‒	‒	Y	‒	‒	‒	‒
		1	AF069561	1-456	C108T, G384A	No	320583	Seq50	MT427513		‒	‒	‒	‒	‒	‒	‒	‒	‒	T	‒	‒	‒	‒	‒	‒	‒	‒	‒	‒	‒	‒	‒	‒	‒	‒	‒	‒	‒	‒	‒	‒	‒	‒	‒	‒	‒	‒	‒
		1	AF069561	40-456	C108T, C447T	No	310303	Seq51	MT427514		‒	‒	‒	‒	‒	‒	‒	‒	‒	T	‒	‒	‒	‒	‒	‒	‒	‒	‒	‒	‒	‒	‒	‒	‒	‒	‒	‒	‒	‒	‒	‒	‒	‒	‒	‒	‒	‒	‒
		1	AF069561	1-456	G117R	No	300553	Seq52	MT427515		‒	‒	‒	‒	‒	‒	‒	‒	‒	‒	‒	R	‒	‒	‒	‒	‒	‒	‒	‒	‒	‒	‒	‒	‒	‒	‒	‒	‒	‒	‒	‒	‒	‒	‒	‒	‒	‒	‒
		2	AF069561	1-456	T120Y	No	320523	Seq53	MT427516		‒	‒	‒	‒	‒	‒	‒	‒	‒	‒	‒	‒	Y	‒	‒	‒	‒	‒	‒	‒	‒	‒	‒	‒	‒	‒	‒	‒	‒	‒	‒	‒	‒	‒	‒	‒	‒	‒	‒
		1	AF069561	1-456	C141Y, G288R	No	300334	Seq54	MT427517		‒	‒	‒	‒	‒	‒	‒	‒	‒	‒	‒	‒	‒	‒	‒	Y	‒	‒	‒	‒	‒	‒	‒	‒	‒	‒	‒	‒	‒	‒	‒	‒	‒	‒	‒	‒	‒	‒	‒
		1	AF069561	1-456	G151R, G168R,	If A, pE51K; If A, STOP codon	310571	Seq55	MT427518		‒	‒	‒	‒	‒	‒	‒	‒	‒	‒	‒	‒	‒	‒	‒	‒	‒	R	‒	‒	‒	R	‒	‒	‒	‒	‒	‒	‒	‒	‒	‒	‒	‒	‒	‒	‒	‒	‒
		1	AF069561	1-437	G153A, A180G	No	310463	Seq56	MT427519		‒	‒	‒	‒	‒	‒	‒	‒	‒	‒	‒	‒	‒	‒	‒	‒	‒	‒	A	‒	‒	‒	G	‒	‒	‒	‒	‒	‒	‒	‒	‒	‒	‒	‒	‒	‒	‒	‒
		1	AF069561	1-456	G153R, G204R, C255Y	If A, pM68I	320003	Seq57	MT427520		‒	‒	‒	‒	‒	‒	‒	‒	‒	‒	‒	‒	‒	‒	‒	‒	‒	‒	R	‒	‒	‒	‒	‒	‒	‒	‒	‒	R	‒	‒	‒	‒	‒	‒	‒	‒	‒	‒
		1	AF069561	1-456	G153R, T381Y, G399R, A411R, A426R	No	303429	Seq58	MT427521		‒	‒	‒	‒	‒	‒	‒	‒	‒	‒	‒	‒	‒	‒	‒	‒	‒	‒	R	‒	‒	‒	‒	‒	‒	‒	‒	‒	‒	‒	‒	‒	‒	‒	‒	‒	‒	‒	‒
		1	AF069561	1-456	G153R, C447Y	No	302276	Seq59	MT427522		‒	‒	‒	‒	‒	‒	‒	‒	‒	‒	‒	‒	‒	‒	‒	‒	‒	‒	R	‒	‒	‒	‒	‒	‒	‒	‒	‒	‒	‒	‒	‒	‒	‒	‒	‒	‒	‒	‒
		1	AF069561	1-456	G153R, G340R	If A, pD114N	303210	Seq60	MT427523		‒	‒	‒	‒	‒	‒	‒	‒	‒	‒	‒	‒	‒	‒	‒	‒	‒	‒	R	‒	‒	‒	‒	‒	‒	‒	‒	‒	‒	‒	‒	‒	‒	‒	‒	‒	‒	‒	‒
		1	AF069561	1-456	G153A	No	302820	Seq61	MT427524		‒	‒	‒	‒	‒	‒	‒	‒	‒	‒	‒	‒	‒	‒	‒	‒	‒	‒	A	‒	‒	‒	‒	‒	‒	‒	‒	‒	‒	‒	‒	‒	‒	‒	‒	‒	‒	‒	‒
		1	AF069561	1-456	G212R, C387Y, C447Y	If A, pS71N	320776	Seq62	MT427525		‒	‒	‒	‒	‒	‒	‒	‒	‒	‒	‒	‒	‒	‒	‒	‒	‒	‒	‒	‒	‒	‒	‒	‒	‒	‒	‒	‒	‒	‒	R	‒	‒	‒	‒	‒	‒	‒	‒
		1	AF069561	1-426	C214Y	If T, pH72Y	310058	Seq63	MT427526		‒	‒	‒	‒	‒	‒	‒	‒	‒	‒	‒	‒	‒	‒	‒	‒	‒	‒	‒	‒	‒	‒	‒	‒	‒	‒	‒	‒	‒	‒	‒	Y	‒	‒	‒	‒	‒	‒	‒
		1	AF069561	15-456	G242R, A376R, C447Y	If A, pR81H; If G, pI126V	320519	Seq64	MT427527		‒	‒	‒	‒	‒	‒	‒	‒	‒	‒	‒	‒	‒	‒	‒	‒	‒	‒	‒	‒	‒	‒	‒	‒	‒	‒	‒	‒	‒	‒	‒	‒	‒	‒	‒	‒	‒	‒	‒
		3	AF069561	1-456	C255T	No	300111	Seq65	MT427528		‒	‒	‒	‒	‒	‒	‒	‒	‒	‒	‒	‒	‒	‒	‒	‒	‒	‒	‒	‒	‒	‒	‒	‒	‒	‒	‒	‒	‒	‒	‒	‒	‒	‒	‒	‒	‒	‒	‒
		2	AF069561	1-456	C255Y	No	300370	Seq66	MT427529		‒	‒	‒	‒	‒	‒	‒	‒	‒	‒	‒	‒	‒	‒	‒	‒	‒	‒	‒	‒	‒	‒	‒	‒	‒	‒	‒	‒	‒	‒	‒	‒	‒	‒	‒	‒	‒	‒	‒
		1	AF069561	1-456	G258R	No	302539	Seq67	MT427530		‒	‒	‒	‒	‒	‒	‒	‒	‒	‒	‒	‒	‒	‒	‒	‒	‒	‒	‒	‒	‒	‒	‒	‒	‒	‒	‒	‒	‒	‒	‒	‒	‒	‒	‒	‒	‒	‒	‒
		1	AF069561	1-456	A262G	pN88D	310446	Seq68	MT427531		‒	‒	‒	‒	‒	‒	‒	‒	‒	‒	‒	‒	‒	‒	‒	‒	‒	‒	‒	‒	‒	‒	‒	‒	‒	‒	‒	‒	‒	‒	‒	‒	‒	‒	‒	‒	‒	‒	‒
		1	AF069561	1-456	G282A	No	320172	Seq69	MT427532		‒	‒	‒	‒	‒	‒	‒	‒	‒	‒	‒	‒	‒	‒	‒	‒	‒	‒	‒	‒	‒	‒	‒	‒	‒	‒	‒	‒	‒	‒	‒	‒	‒	‒	‒	‒	‒	‒	‒
		1	AF069561	1-456	G399R	No	302515	Seq70	MT427533		‒	‒	‒	‒	‒	‒	‒	‒	‒	‒	‒	‒	‒	‒	‒	‒	‒	‒	‒	‒	‒	‒	‒	‒	‒	‒	‒	‒	‒	‒	‒	‒	‒	‒	‒	‒	‒	‒	‒
		1	AF069561	1-456	G399R, A426R	No	300253	Seq71	MT427534		‒	‒	‒	‒	‒	‒	‒	‒	‒	‒	‒	‒	‒	‒	‒	‒	‒	‒	‒	‒	‒	‒	‒	‒	‒	‒	‒	‒	‒	‒	‒	‒	‒	‒	‒	‒	‒	‒	‒
		1	AF069561	1-456	G439A	pV147I	310230	Seq72	MT427535		‒	‒	‒	‒	‒	‒	‒	‒	‒	‒	‒	‒	‒	‒	‒	‒	‒	‒	‒	‒	‒	‒	‒	‒	‒	‒	‒	‒	‒	‒	‒	‒	‒	‒	‒	‒	‒	‒	‒
		1	AF069561	1-456	C346Y	If T, pR116C	320865	Seq73	MT427536		‒	‒	‒	‒	‒	‒	‒	‒	‒	‒	‒	‒	‒	‒	‒	‒	‒	‒	‒	‒	‒	‒	‒	‒	‒	‒	‒	‒	‒	‒	‒	‒	‒	‒	‒	‒	‒	‒	‒
		1	AF069561	1-456	A376R	If G, pI126V	303142	Seq74	MT427537		‒	‒	‒	‒	‒	‒	‒	‒	‒	‒	‒	‒	‒	‒	‒	‒	‒	‒	‒	‒	‒	‒	‒	‒	‒	‒	‒	‒	‒	‒	‒	‒	‒	‒	‒	‒	‒	‒	‒
		1	AF069561	1-456	C447Y	No	302708	Seq75	MT427538		‒	‒	‒	‒	‒	‒	‒	‒	‒	‒	‒	‒	‒	‒	‒	‒	‒	‒	‒	‒	‒	‒	‒	‒	‒	‒	‒	‒	‒	‒	‒	‒	‒	‒	‒	‒	‒	‒	‒
	Total	96
[truncated: 32 more columns]

## Sheet: S5B_Table
Assemblage	Sub-assemblage	Isolates No.	Reference sequence	Stretch	Single Nucleotide Polymorphisms	Amino acid change	Isolate Id.	Seq. Number	GenBank ID											Nucleotide at position of reference sequence AF069560 (BIV)
											A5	T11	C38	C53	T54	T57	G128	T131	T134	C136	G161	C164	C171	A176	G212	C237	A246	A263	C237	A324	A368	A395	G413	G414	A437	A449	C458	G476
B	BIV	1	AF069560	1-479	A5R, T57Y, G128R, T131Y, T134C, A176G, G212R, A395G	If C, pY19H	320684	Seq76	MT427539		R	‒	‒	‒	‒	Y	R	Y	C	‒	‒	‒	‒	G	R	‒	‒	‒	‒	‒	‒	G	‒	‒	‒	‒	‒	‒
		1	AY072727	1-461	A5G, T57C, A395G	pY19H	300418	Seq77	MT427540		G	‒	‒	‒	‒	C	‒	‒	‒	‒	‒	‒	‒	‒	‒	‒	‒	‒	‒	‒	‒	G	‒	‒	‒	‒	‒	‒
		1	AF069560	1-460	A5R, T57Y, A395G	If C, pY19H	303445	Seq78	MT427541		R	‒	‒	‒	‒	Y	‒	‒	‒	‒	‒	‒	‒	‒	‒	‒	‒	‒	‒	‒	‒	G	‒	‒	‒	‒	‒	‒
		1	AF069560	1-479	T11C, A176G, C237T, A246G, A263G, A368G, A395G, A437C, A449G, G476A	pH79Y; pI82V; pE145D	303075	Seq79	MT427542		‒	C	‒	‒	‒	‒	‒	‒	‒	‒	‒	‒	‒	G	‒	T	G	G	‒	‒	G	G	‒	‒	C	G	‒	A
		1	AF069560	1-448	C38T, C53T, C136Y, A395G	If T, pS45L	320328	Seq80	MT427543		‒	‒	T	T	‒	‒	‒	‒	‒	Y	‒	‒	‒	‒	‒	‒	‒	‒	‒	‒	‒	G	‒	‒	‒	‒	‒	‒
		1	AF069560	1-479	T54Y, A395G	If C, pS18P	320933	Seq81	MT427544		‒	‒	‒	‒	Y	‒	‒	‒	‒	‒	‒	‒	‒	‒	‒	‒	‒	‒	‒	‒	‒	G	‒	‒	‒	‒	‒	‒
		1	AF069560	1-479	T134Y, G161R, A176G, C237Y, A368R, A395G, G414R, A437M, A449R, C458Y, G476R	If T, pH79Y; If A, pA138T; If C, pE145D	310265	Seq82	MT427545		‒	‒	‒	‒	‒	‒	‒	‒	Y	‒	R	‒	‒	G	‒	Y	‒	‒	‒	‒	R	G	‒	R	M	R	Y	R
		1	AF069560	1-479	C164T, C171T, A176G, A395G, G413K	If T, pE137D	302612	Seq83	MT427546		‒	‒	‒	‒	‒	‒	‒	‒	‒	‒	‒	T	T	G	‒	‒	‒	‒	‒	‒	‒	G	K	‒	‒	‒	‒	‒
		1	AF069560	1-479	A176R, C237Y, A395G, G414R, C458T	If T, pH79Y; If A, pA138T	310253	Seq84	MT427547		‒	‒	‒	‒	‒	‒	‒	‒	‒	‒	‒	‒	‒	R	‒	‒	‒	‒	Y	‒	‒	G	‒	R	‒	‒	T	‒
		1	AF069560	6-436	A176G, A395G	No	303194	Seq85	MT427548		‒	‒	‒	‒	‒	‒	‒	‒	‒	‒	‒	‒	‒	G	‒	‒	‒	‒	‒	‒	‒	G	‒	‒	‒	‒	‒	‒
		1	AF069560	1-460	A176G, A395G, A437C	pE145D	320799	Seq86	MT427549		‒	‒	‒	‒	‒	‒	‒	‒	‒	‒	‒	‒	‒	G	‒	‒	‒	‒	‒	‒	‒	G	‒	‒	C	‒	‒	‒
		1	AF069560	1-479	A324R, A395G	If G, pK108E	303628	Seq87	MT427550		‒	‒	‒	‒	‒	‒	‒	‒	‒	‒	‒	‒	‒	‒	‒	‒	‒	‒	‒	R	‒	G	‒	‒	‒	‒	‒	‒
	Total	12

## Sheet: S5C_Table
Assemblage	Sub-assemblage	Isolates No.	Reference sequence	Stretch	Single Nucleotide Polymorphisms	Amino acid change	Isolate Id.	Seq. Number	GenBank ID																									Nucleotide at position of reference sequence AF069560 (BIV)
											A5	T11	G17	A31	C38	C43	G44	C53	T57	A60	C66	A79	C80	C94	G128	T131	T134	A147	G161	C164	C171	A176	G179	C194	C197	A203	C206	G207	C209	G212	G221	C224	C237	A246	G250	A251	A263	C273	C278
B	BIII/BIV	1	AF069560	1-479	A5R, T11Y, T57Y, G128R, T131Y, T134Y, A176R, G179R, A251R, C347Y, A395G	If C, pY19H	300827	Seq88	MT427551		R	Y	‒	‒	‒	‒	‒	‒	Y	‒	‒	‒	‒	‒	R	Y	Y	‒	‒	‒		R	R	‒	‒	‒	‒	‒	‒	‒	‒	‒	‒	‒	‒	R	‒	‒	‒
		1	AF069560	1-479	A5R, T11Y, T57Y, T131Y, T134Y, C164Y, A176G, C237Y, A246R, A263R, T299Y, A395G, A437M, A449R, G476R	If C, pY19H; If T, pH79Y; If G, pI82V; If C, pE145D	303466	Seq89	MT427552		R	Y	‒	‒	‒	‒	‒	‒	Y	‒	‒	‒	‒	‒	‒	Y	Y	‒	‒	Y	‒	G	‒	‒	‒	‒	‒	‒	‒	‒	‒	‒	Y	R	‒	‒	R	‒	‒
		1	AF069560	1-479	A5R, T11Y, T57Y, T131Y, T134Y, A203R, G351R, A368R, A395G, T404Y	If C, pY19H; If A, pG117R	302056	Seq90	MT427553		R	Y	‒	‒	‒	‒	‒	‒	Y	‒	‒	‒	‒	‒	‒	Y	Y	‒	‒	‒	‒	‒	‒	‒	‒	R	‒	‒	‒	‒	‒	‒	‒	‒	‒	‒	‒	‒	‒
		1	AF069560	1-479	A5R, A31R, T57Y, T131Y, T134Y, A176G, C224Y, A395G	If G, pK10R; If C, pY19H	302863	Seq91	MT427554		R	‒	‒	R	‒	‒	‒	‒	Y	‒	‒	‒	‒	‒	‒	Y	Y	‒	‒	‒	‒	G	‒	‒	‒	‒	‒	‒	‒	‒	‒	Y	‒	‒	‒	‒	‒	‒	‒
		1	AF069560	1-479	A5R, C43Y, T57Y, T131Y, T134Y, G161R, A176R, A395G	If T, pA14V; If C, pY19H	300767	Seq92	MT427555		R	‒	‒	‒	‒	Y	‒	‒	Y	‒	‒	‒	‒	‒	‒	Y	Y	‒	R	‒	‒	R	‒	‒	‒	‒	‒	‒	‒	‒	‒	‒	‒	‒	‒	‒	‒	‒	‒
		1	AF069560	1-479	A5R, T57Y, A60R, T131Y, T134Y, A176R, A368R, A395G	If C, pY19H; If G, pK20E	302657	Seq93	MT427556		R	‒	‒	‒	‒	‒	‒	‒	Y	R	‒	‒	‒	‒	‒	Y	Y	‒	‒	‒	‒	R	‒	‒	‒	‒	‒	‒	‒	‒	‒	‒	‒	‒	‒	‒	‒	‒	‒
		1	AF069560	1-479	A5R, T57Y, C66Y, G128R, T131Y, T134Y, G161R, A176R, A395G	If C, pY19H; If T, pP22S	302938	Seq94	MT427557		R	‒	‒	‒	‒	‒	‒	‒	Y	‒	Y	‒	‒	‒	R	Y	Y	‒	R	‒	‒	R	‒	‒	‒	‒	‒	‒	‒	‒	‒	‒	‒	‒	‒	‒	‒	‒	‒
		1	AF069560	3-479	A5R, T57Y, G128R, T131Y, T134Y, C164Y, C171Y, A176G, G179R, C273Y, A285R, A395G A437M, A449R	If C, pY19H; If T, pH79Y; If G, pN95D; If C, pE145D	320535	Seq95	MT427558		R	‒	‒	‒	‒	‒	‒	‒	Y	‒	‒	‒	‒	‒	R	Y	Y	‒	‒	Y	Y	G	R	‒	‒	‒	‒	‒	‒	‒	‒	‒	‒	‒	‒	‒	‒	Y	‒
		1	AF069560	2-479	A5R, T57Y, G128R, T131Y, T134Y, C164Y, A176R, C209Y, G221R, A395G	If C, pY19H	303501	Seq96	MT427559		R	‒	‒	‒	‒	‒	‒	‒	Y	‒	‒	‒	‒	‒	R	Y	Y	‒	‒	Y	‒	R	‒	‒	‒	‒	‒	‒	Y	‒	R	‒	‒	‒	‒	‒	‒	‒	‒
		1	AF069560	1-479	A5R, T57Y, G128R, T131Y, T134Y, C164Y, A176G, G212R, A395G, A437M	If C, pY19H; If C, pE145D	303221	Seq97	MT427560		R	‒	‒	‒	‒	‒	‒	‒	Y	‒	‒	‒	‒	‒	R	Y	Y	‒	‒	Y	‒	G	‒	‒	‒	‒	‒	‒	‒	R	‒	‒	‒	‒	‒	‒	‒	‒	‒
		1	AF069560	1-479	A5R, T57C, G128R, T131Y, T134Y, A176R, A368R, A395G, T404Y, A449R, C470Y	pY19H	320060	Seq98	MT427561		R	‒	‒	‒	‒	‒	‒	‒	C	‒	‒	‒	‒	‒	R	Y	Y	‒	‒	‒	‒	R	‒	‒	‒	‒	‒	‒	‒	‒	‒	‒	‒	‒	‒	‒	‒	‒	‒
		1	AF069560	1-479	A5R, T57Y, T131Y, T134C, C164Y, A176R, G212R, A395G	If C, pY19H	302584	Seq99	MT427562		R	‒	‒	‒	‒	‒	‒	‒	Y	‒	‒	‒	‒	‒	‒	Y	C	‒	‒	Y	‒	R	‒	‒	‒	‒	‒	‒	‒	R	‒	‒	‒	‒	‒	‒	‒	‒	‒
		1	AF069560	1-479	A5R, T57Y, T131Y, T134Y, C164Y, A176R, G212R, A395G	If C, pY19H	303404	Seq100	MT427563		R	‒	‒	‒	‒	‒	‒	‒	Y	‒	‒	‒	‒	‒	‒	Y	Y	‒	‒	Y	‒	R	‒	‒	‒	‒	‒	‒	‒	R	‒	‒	‒	‒	‒	‒	‒	‒	‒
		1	AF069560	1-479	A5R, T57Y, T131Y, T134Y, A176R, C194Y, C206Y, A395G	If C, pY19H	320145	Seq101	MT427564		R	‒	‒	‒	‒	‒	‒	‒	Y	‒	‒	‒	‒	‒	‒	Y	Y	‒	‒	‒	‒	R	‒	Y	‒	‒	Y	‒	‒	‒	‒	‒	‒	‒	‒	‒	‒	‒	‒
		1	AF069560	1-479	A5G, T57C, T131Y, T134Y, A176R, G207R, A373R, A395G, A449R	pY19H; If A, pV69I; If G, pK124R	320702	Seq102	MT427565		G	‒	‒	‒	‒	‒	‒	‒	C	‒	‒	‒	‒	‒	‒	Y	Y	‒	‒	‒	‒	R	‒	‒	‒	‒	‒	R	‒	‒	‒	‒	‒	‒	‒	‒	‒	‒	‒
		1	AF069561	1-479	A5G, T57C, T131Y, T134Y, A176G, C209Y, C323Y, A395G, G433R, G446K, C470Y	pY19H; If A, pG144E; If T, pK148N	320399	Seq103	MT427566		G	‒	‒	‒	‒	‒	‒	‒	C	‒	‒	‒	‒	‒	‒	Y	Y	‒	‒	‒	‒	G	‒	‒	‒	‒	‒	‒	Y	‒	‒	‒	‒	‒	‒	‒	‒	‒	‒
		1	AF069560	1-479	A5R, T57Y, T131Y, T134Y, A176G, G212R, A395G, A437M	If C, pY19H; If C, pE145D	303185	Seq104	MT427567		R	‒	‒	‒	‒	‒	‒	‒	Y	‒	‒	‒	‒	‒	‒	Y	Y	‒	‒	‒	‒	G	‒	‒	‒	‒	‒	‒	‒	R	‒	‒	‒	‒	‒	‒	‒	‒	‒
		1	AF069560	1-479	A5R, T57Y, T131Y, T134Y, A176R, C237Y, A395G, G414R, C458Y	If C, pY19H; If T, pH79Y; If A, pA138T	303274	Seq105	MT427568		R	‒	‒	‒	‒	‒	‒	‒	Y	‒	‒	‒	‒	‒	‒	Y	Y	‒	‒	‒	‒	R	‒	‒	‒	‒	‒	‒	‒	‒	‒	‒	Y	‒	‒	‒	‒	‒	‒
		1	AF069560	1-479	A5R, T57Y, T131Y, T134Y, A176R, G250R, A251R, A395G, G414R	If C, pY19H; If A, pG83E; If A, pE137K	320841	Seq106	MT427569		R	‒	‒	‒	‒	‒	‒	‒	Y	‒	‒	‒	‒	‒	‒	Y	Y	‒	‒	‒	‒	R	‒	‒	‒	‒	‒	‒	‒	‒	‒	‒	‒	‒	R	R	‒	‒	‒
		1	AF069560	1-479	A5R, T57Y, T131Y, T134Y, A176R, A395R	If C, pY19H	310483	Seq107	MT427570		R	‒	‒	‒	‒	‒	‒	‒	Y	‒	‒	‒	‒	‒	‒	Y	Y	‒	‒	‒	‒	R	‒	‒	‒	‒	‒	‒	‒	‒	‒	‒	‒	‒	‒	‒	‒	‒	‒
		2	AF069560	1-479	T11Y, T57Y, T131Y, T134Y, A176G, G207R, C237Y, A246R, A263R, A368R, A395G, A437M, A449R, G476R	If C, pY19H; If T, pH79Y; If A, pV69I; If G, pI82V; If C, pE145D	302868	Seq108	MT427571		‒	Y	‒	‒	‒	‒	‒	‒	Y	‒	‒	‒	‒	‒	‒	Y	Y	‒	‒	‒	‒	G	‒	‒	‒	‒	‒	R	‒	‒	‒	‒	Y	R	‒	‒	R	‒	‒
		1	AF069560	6-479	T11Y, T57C, T131Y, T134Y, A176R, A395G	pY19H	310251	Seq109	MT427572		‒	Y	‒	‒	‒	‒	‒	‒	C	‒	‒	‒	‒	‒	‒	Y	Y	‒	‒	‒	‒	R	‒	‒	‒	‒	‒	‒	‒	‒	‒	‒	‒	‒	‒	‒	‒	‒	‒
		1	AF069560	3-479	G17R, T57Y, T131Y, T134Y, A176R, A395G, C470T	If C, pY19H	320532	Seq110	MT427573		‒	‒	R	‒	‒	‒	‒	‒	Y	‒	‒	‒	‒	‒	‒	Y	Y	‒	‒	‒	‒	R	‒	‒	‒	‒	‒	‒	‒	‒	‒	‒	‒	‒	‒	‒	‒	‒	‒
		1	AF069560	1-466	G17R, G128R, T131Y, T134Y, A176R, A263R, T299Y, G352R, A368R, A395G, A449R	If A, pG117E	310549	Seq111	MT427574		‒	‒	R	‒	‒	‒	‒	‒	‒	‒	‒	‒	‒	‒	R	Y	Y	‒	‒	‒	‒	R	‒	‒	‒	‒	‒	‒	‒	‒	‒	‒	‒	‒	‒	‒	R	‒	‒
		1	AF069560	1-461	C38Y, G44R, T57Y, C94Y, T131Y, T134C, A176R, C237Y, A395G, A399R	If C, pY19H; If T, pP31L; If T, pH79Y; If T, pH79Y	310454	Seq112	MT427575		‒	‒	‒	‒	Y	‒	R	‒	Y	‒	‒	‒	‒	Y	‒	Y	C	‒	‒	‒	‒	R	‒	‒	‒	‒	‒	‒	‒	‒	‒	‒	Y	‒	‒	‒	‒	‒	‒
		1	AF069560	1-479	C38Y, C53Y, T57Y, A79R, T131Y, T134Y, A176R, C278Y, A395G	If C, pY19H; If G, pD26G	320116	Seq113	MT427576		‒	‒	‒	‒	Y	‒	‒	Y	Y	‒	‒	R	‒	‒	‒	Y	Y	‒	‒	‒	‒	R	‒	‒	‒	‒	‒	‒	‒	‒	‒	‒	‒	‒	‒	‒	‒	‒	Y
		1	AF069560	1-479	T57C, C80Y, T131Y, T134Y, A176R, G207R, C224Y, A395G, A449R	pY19H; If A, pV69I	310327	Seq114	MT427577		‒	‒	‒	‒	‒	‒	‒	‒	C	‒	‒	‒	Y	‒	‒	Y	Y	‒	‒	‒	‒	R	‒	‒	‒	‒	‒	R	‒	‒	‒	Y	‒	‒	‒	‒	‒	‒	‒
		1	AF069560	1-479	T57Y, G128R, T131Y, T134C, C164Y, A176R,C197Y, A203R, G212R, A368R, A395G, T404Y	If C, pY19H	302845	Seq115	MT427578		‒	‒	‒	‒	‒	‒	‒	‒	Y	‒	‒	‒	‒	‒	R	Y	C	‒	‒	Y	‒	R	‒	‒	Y	R	‒	‒	‒	R	‒	‒	‒	‒	‒	‒	‒	‒	‒
		1	AF069560	39-479	T57Y, T131Y, T134C, C164Y, A176G, A395G	If C, pY19H	320421	Seq116	MT427579		‒	‒	‒	‒	‒	‒	‒	‒	Y	‒	‒	‒	‒	‒	‒	Y	C	‒	‒	Y	‒	G	‒	‒		‒	‒	‒	‒	‒	‒	‒	‒	‒	‒	‒	‒	‒	‒
		1	AF069560	46-479	T57Y, T131Y, T134Y, A176R, A395G, C470Y, G476Y	If C, pY19H	320022	Seq117	MT427580		‒	‒	‒	‒	‒	‒	‒	‒	Y	‒	‒	‒	‒	‒	‒	Y	Y	‒	‒	‒	‒	R	‒	‒	‒	‒	‒	‒	‒	‒	‒	‒	‒	‒	‒	‒	‒	‒	‒
		1	AF069560	1-479	T57Y, T131Y, T134Y, A395G	If C, pY19H	320618	Seq118	MT427581		‒	‒	‒	‒	‒	‒	‒	‒	Y	‒	‒	‒	‒	‒	‒	Y	Y	‒	‒	‒	‒	‒	‒	‒		‒	‒	‒	‒	‒	‒	‒	‒	‒	‒	‒	‒	‒	‒
		1	AF069560	48-479	T57Y, T134Y, C164Y, A176R, G212R, A395G, C470Y	If C, pY19H	302941	Seq119	MT427582		‒	‒	‒	‒	‒	‒	‒	‒	Y	‒	‒	‒	‒	‒	‒	‒	Y	‒	‒	Y	‒	R	‒	‒	‒	‒	‒	‒	‒	R	‒	‒	‒	‒	‒	‒	‒	‒	‒
		1	AF069560	1-479	T134C, A147R, C164T, A176G, G212A, A395G	If G, pK49E	300866	Seq120	MT427583		‒	‒	‒	‒	‒	‒	‒	‒	‒	‒	‒	‒	‒	‒	‒	‒	C	R	‒	T	‒	G	‒	‒	‒	‒	‒	‒	‒	A	‒	‒	‒	‒	‒	‒	‒	‒	‒
		3	AF069560	1-479	T134C, C164T, A176G, G212A, A395G	No	320731	Seq121	MT427584		‒	‒	‒	‒	‒	‒	‒	‒	‒	‒	‒	‒	‒	‒	‒	‒	C	‒	‒	T	‒	G	‒	‒	‒	‒	‒	‒	‒	A	‒	‒	‒	‒	‒	‒	‒	‒	‒
		1	AF069560	24-479	T134C, C164T, A176G, A395G	No	320333	Seq122	MT427585		‒	‒	‒	‒	‒	‒	‒	‒	‒	‒	‒	‒	‒	‒	‒	‒	C	‒	‒	T	‒	G	‒	‒	‒	‒	‒	‒	‒	‒	‒	‒	‒	‒	‒	‒	‒	‒	‒
	Total	38
[truncated: 19 more columns]
