# Supplementary material for: Molecular diversity of Giardia duodenalis in children under 5 years from the Manhiça district, Southern Mozambique enrolled in a matched case-control study on the aetiology of diarrhoea
Source: PLoS Negl Trop Dis. 2021 Jan 19;15(1):e0008987. doi: 10.1371/journal.pntd.0008987 (PMC7846004; doi:10.1371/journal.pntd.0008987)
Supplement: S6 Table — Hotspots for SNPs are identified and the summarised comparison of frequencies between hotspot and non-hotspot sites are highlighted with darker shades. (XLSX) [file pntd.0008987.s006.xlsx]

## Sheet: S6_Table
				All SNPs		Mutation		Double peaks
Locus	Sub-assemblage	Reference sequence	Hotspots/SNPs	Total (n)	%	n	%	n	%
gdh	BIII	AF069059	C99	8	7.54717	7	6.60377	1	0.943396
	(33 varying sites)		T147	15	14.1509	10	9.43396	5	4.71698
			G150	12	11.3208	7	6.60377	5	4.71698
			C309	18	16.9811	15	14.1509	3	2.83019
			All BIII hotspots	53	50	39	36.7925	14	13.2075
			Other BIII SNPs	53	50	26	24.5283	27	25.4717
			All BIII SNPs	106	100	65	61.3208	41	38.6792
	BIV	L40508	T183	44	20.1835	29	13.3028	15	6.88073
	(50 varying sites)		T387	40	18.3486	31	14.2202	9	4.12844
			C396	20	9.17431	6	2.75229	14	6.42202
			C423	16	7.33945	8	3.66972	8	3.66972
			All BIV hotspots	120	55.0459	74	33.945	46	21.1009
			Other BIV SNPs	98	44.9541	26	11.9266	72	33.0275
			All BIV SNPs	218	100	100	45.8716	118	54.1284
	BIII/BIV	L40508	T135	55	5.7232	3	0.312175	52	5.41103
	(77 varying sites)		T183	89	9.26119	26	2.70552	63	6.55567
			G186	39	4.05827	1	0.104058	38	3.95421
			C255	74	7.70031	7	0.728408	67	6.9719
			C273	69	7.18002	5	0.520291	64	6.65973
			C345	74	7.70031	9	0.936524	65	6.76379
			T366	92	9.57336	13	1.35276	79	8.2206
			C372	41	4.26639	4	0.416233	37	3.85016
			T387	97	10.0937	50	5.20291	47	4.89074
			A438	82	8.53278	12	1.2487	70	7.28408
			All BIII/BIV hotspots	712	74.0895	130	13.5276	582	60.5619
			Other BIII/BIV SNPs	249	25.9105	238	24.7659	11	1.14464
			All BIII/BIV SNPs	961	100	368	38.2934	593	61.7066
tpi	BIII	AF069561	C34	22	9.77778	8	3.55556	14	6.22222
	(71 varying sites)		G105	15	6.66667	10	4.44444	5	2.22222
			C108	25	11.1111	11	4.88889	14	6.22222
			C141	18	8	4	1.77778	14	6.22222
			G153	13	5.77778	4	1.77778	9	4
			All BIII hotspots	93	41.3333	37	16.4444	56	24.8889
			Other BIII SNPs	132	58.6667	26	11.5556	106	47.1111
			All BIII SNPs	225	100	63	28	162	72
	BIV	AF069560	A176	7	12.069	6	10.3448	1	1.72414
	(28 varying sites)		A395	12	20.6897	12	20.6897	0	0
			All BIV hotspots	19	32.7586	18	31.0345	1	1.72414
			Other BIV SNPs	39	67.2414	17	29.3103	22	37.931
			All BIV SNPs	58	100	35	60.3448	23	39.6552
	BIII/BIV	AF069560	A5	20	6.51466	2	0.651466	18	5.86319
	(58 varying sites)		T57	31	10.0977	5	1.62866	26	8.46906
			T131	31	10.0977	0	0	31	10.0977
			T134	35	11.4007	7	2.28013	28	9.12052
			A176	33	10.7492	11	3.58306	22	7.16612
			A395	35	11.4007	34	11.0749	1	0.325733
			All BIII/BIV hotspots	185	60.2606	59	19.2182	126	41.0423
			Other BIII/BIV SNPs	122	39.7394	6	1.9544	116	37.785
			All BIII/BIV SNPs	307	100	65	21.1726	242	78.8274
bg	B	AY072727	C165	19	5.42857	10	2.85714	9	2.57143
	(88 varying sites)		A183	51	14.5714	25	7.14286	26	7.42857
			C309	69	19.7143	35	10	34	9.71429
			T519	37	10.5714	14	4	23	6.57143
			C564	34	9.71429	12	3.42857	22	6.28571
			Alll B hotspots	210	60	96	27.4286	114	32.5714
			Other B SNPs	140	40	29	8.28571	111	31.7143
			All B SNPs	350	100	125	35.7143	225	64.2857
All			Hotspots	1392	62.5618	453	20.3596	939	42.2022
			Other sites	833	37.4382	368	16.5393	465	20.8989
			Total	2225	100	821	36.8989	1404	63.1011
